# Supplementary material for: Reconstruction and exploitation of a dedicated Genome-Scale Metabolic Model of the human pathogen C. neoformans
Source: bioRxiv. 2025 Apr 8:2025.04.02.646762. Preprint. [Version 1] doi: 10.1101/2025.04.02.646762 (PMC12026501; doi:10.1101/2025.04.02.646762)
Supplement: Supplement 1 [file media-1.zip]

Archive with 1 entries (1 files):
- Appendix_A.Suplementary_material.docx
