# Supplementary material for: Reconstruction and exploitation of a dedicated Genome-Scale Metabolic Model of the human pathogen C. neoformans
Source: bioRxiv. 2025 Apr 8:2025.04.02.646762. Preprint. [Version 1] doi: 10.1101/2025.04.02.646762 (PMC12026501; doi:10.1101/2025.04.02.646762)
Supplement: Supplement 3 [file media-3.zip › Supplementary_Data_2-iRV890.xml]

<?xml version='1.0' encoding='UTF-8' standalone='no'?>
<!-- Created by merlin - www.merlin-sysbio.org version 4.0.13-RELEASE on 2024-05-20 at 06:20:18 BST with JSBML version 1.5. -->
<sbml xmlns="http://www.sbml.org/sbml/level3/version2/core" fbc:required="false" groups:required="false" level="3" version="2" xmlns:fbc="http://www.sbml.org/sbml/level3/version1/fbc/version2" xmlns:groups="http://www.sbml.org/sbml/level3/version1/groups/version1">
  <model fbc:strict="true" id="model_Cna3_Compartmentsbackup" metaid="_4dfcfe0b-791b-44e4-8a7e-08f1c4bbf545" name="model_Cna3_Compartmentsbackup">
    <annotation>
	<rdf:RDF xmlns:rdf="http://www.w3.org/1999/02/22-rdf-syntax-ns#" xmlns:bqbiol="http://biomodels.net/biology-qualifiers/">
	<rdf:Description rdf:about="#_4dfcfe0b-791b-44e4-8a7e-08f1c4bbf545">
	<bqbiol:hasTaxon>
	<rdf:Bag>
	<rdf:li rdf:resource="235443"/>
	</rdf:Bag>
	</bqbiol:hasTaxon>
	</rdf:Description>
	</rdf:RDF>
	</annotation>
      <fbc:listOfGeneProducts xmlns:fbc="http://www.sbml.org/sbml/level3/version1/fbc/version2">
      <fbc:geneProduct fbc:id="G_CNAG_02361" fbc:label="CNA02361" metaid="G_CNAG_02361">
        <annotation>
	<rdf:RDF xmlns:rdf="http://www.w3.org/1999/02/22-rdf-syntax-ns#" xmlns:bqbiol="http://biomodels.net/biology-qualifiers/">
	<rdf:Description rdf:about="#G_CNAG_02361">
              <bqbiol:is>
	<rdf:Bag>
	<rdf:li rdf:resource="http://identifiers.org/ncbiprotein/CNAG_02361"/>
	</rdf:Bag>
	</bqbiol:is>
	
	<bqbiol:encodes>
	<rdf:Bag/>
	</bqbiol:encodes>
	</rdf:Description>
	</rdf:RDF>
	</annotation>
            </fbc:geneProduct>
      <fbc:geneProduct fbc:id="G_CNAG_01264" fbc:label="CNA01264" metaid="G_CNAG_01264">
        <annotation>
	<rdf:RDF xmlns:rdf="http://www.w3.org/1999/02/22-rdf-syntax-ns#" xmlns:bqbiol="http://biomodels.net/biology-qualifiers/">
	<rdf:Description rdf:about="#G_CNAG_01264">
              <bqbiol:is>
	<rdf:Bag>
	<rdf:li rdf:resource="http://identifiers.org/ncbiprotein/CNAG_01264"/>
	</rdf:Bag>
	</bqbiol:is>
	
	<bqbiol:encodes>
	<rdf:Bag>
	<rdf:li rdf:resource="http://identifiers.org/kegg.reaction/R01934"/>
	<rdf:li rdf:resource="http://identifiers.org/kegg.reaction/R04862"/>
	<rdf:li rdf:resource="http://identifiers.org/kegg.reaction/R01936"/>
	</rdf:Bag>
	</bqbiol:encodes>
	</rdf:Description>
	</rdf:RDF>
	</annotation>
            </fbc:geneProduct>
      <fbc:geneProduct fbc:id="G_CNAG_05621" fbc:label="CNA05621" metaid="G_CNAG_05621">
        <annotation>
	<rdf:RDF xmlns:rdf="http://www.w3.org/1999/02/22-rdf-syntax-ns#" xmlns:bqbiol="http://biomodels.net/biology-qualifiers/">
	<rdf:Description rdf:about="#G_CNAG_05621">
              <bqbiol:is>
	<rdf:Bag>
	<rdf:li rdf:resource="http://identifiers.org/ncbiprotein/CNAG_05621"/>
	</rdf:Bag>
	</bqbiol:is>
	
	<bqbiol:encodes>
	<rdf:Bag>
	<rdf:li rdf:resource="http://identifiers.org/kegg.reaction/R01654"/>
	<rdf:li rdf:resource="http://identifiers.org/kegg.reaction/R02237"/>
	</rdf:Bag>
	</bqbiol:encodes>
	</rdf:Description>
	</rdf:RDF>
	</annotation>
            </fbc:geneProduct>
      <fbc:geneProduct fbc:id="G_CNAG_01021" fbc:label="CNA01021" metaid="G_CNAG_01021">
        <annotation>
	<rdf:RDF xmlns:rdf="http://www.w3.org/1999/02/22-rdf-syntax-ns#" xmlns:bqbiol="http://biomodels.net/biology-qualifiers/">
	<rdf:Description rdf:about="#G_CNAG_01021">
              <bqbiol:is>
	<rdf:Bag>
	<rdf:li rdf:resource="http://identifiers.org/ncbiprotein/CNAG_01021"/>
	</rdf:Bag>
	</bqbiol:is>
	
	<bqbiol:encodes>
	<rdf:Bag>
	<rdf:li rdf:resource="http://identifiers.org/kegg.reaction/R01071"/>
	</rdf:Bag>
	</bqbiol:encodes>
	</rdf:Description>
	</rdf:RDF>
	</annotation>
            </fbc:geneProduct>
      <fbc:geneProduct fbc:id="G_CNAG_03202" fbc:label="CNA03202" metaid="G_CNAG_03202">
        <annotation>
	<rdf:RDF xmlns:rdf="http://www.w3.org/1999/02/22-rdf-syntax-ns#" xmlns:bqbiol="http://biomodels.net/biology-qualifiers/">
	<rdf:Description rdf:about="#G_CNAG_03202">
              <bqbiol:is>
	<rdf:Bag>
	<rdf:li rdf:resource="http://identifiers.org/ncbiprotein/CNAG_03202"/>
	</rdf:Bag>
	</bqbiol:is>
	
	<bqbiol:encodes>
	<rdf:Bag>
	<rdf:li rdf:resource="http://identifiers.org/kegg.reaction/R00089"/>
	<rdf:li rdf:resource="http://identifiers.org/kegg.reaction/R00434"/>
	</rdf:Bag>
	</bqbiol:encodes>
	</rdf:Description>
	</rdf:RDF>
	</annotation>
            </fbc:geneProduct>
      <fbc:geneProduct fbc:id="G_CNAG_00177" fbc:label="CNA00177" metaid="G_CNAG_00177">
        <annotation>
	<rdf:RDF xmlns:rdf="http://www.w3.org/1999/02/22-rdf-syntax-ns#" xmlns:bqbiol="http://biomodels.net/biology-qualifiers/">
	<rdf:Description rdf:about="#G_CNAG_00177">
              <bqbiol:is>
	<rdf:Bag>
	<rdf:li rdf:resource="http://identifiers.org/ncbiprotein/CNAG_00177"/>
	</rdf:Bag>
	</bqbiol:is>
	
	<bqbiol:encodes>
	<rdf:Bag>
	<rdf:li rdf:resource="http://identifiers.org/kegg.reaction/R06601"/>
	</rdf:Bag>
	</bqbiol:encodes>
	</rdf:Description>
	</rdf:RDF>
	</annotation>
            </fbc:geneProduct>
      <fbc:geneProduct fbc:id="G_CNAG_04531" fbc:label="CNA04531" metaid="G_CNAG_04531">
        <annotation>
	<rdf:RDF xmlns:rdf="http://www.w3.org/1999/02/22-rdf-syntax-ns#" xmlns:bqbiol="http://biomodels.net/biology-qualifiers/">
	<rdf:Description rdf:about="#G_CNAG_04531">
              <bqbiol:is>
	<rdf:Bag>
	<rdf:li rdf:resource="http://identifiers.org/ncbiprotein/CNAG_04531"/>
	</rdf:Bag>
	</bqbiol:is>
	
	<bqbiol:encodes>
	<rdf:Bag>
	<rdf:li rdf:resource="http://identifiers.org/kegg.reaction/R07893"/>
	<rdf:li rdf:resource="http://identifiers.org/kegg.reaction/R04740"/>
	<rdf:li rdf:resource="http://identifiers.org/kegg.reaction/R07889"/>
	<rdf:li rdf:resource="http://identifiers.org/kegg.reaction/R04204"/>
	<rdf:li rdf:resource="http://identifiers.org/kegg.reaction/R04224"/>
	<rdf:li rdf:resource="http://identifiers.org/kegg.reaction/R04746"/>
	<rdf:li rdf:resource="http://identifiers.org/kegg.reaction/R04137"/>
	<rdf:li rdf:resource="http://identifiers.org/kegg.reaction/R04749"/>
	<rdf:li rdf:resource="http://identifiers.org/kegg.reaction/R02685"/>
	<rdf:li rdf:resource="http://identifiers.org/kegg.reaction/R04170"/>
	<rdf:li rdf:resource="http://identifiers.org/kegg.reaction/R07897"/>
	<rdf:li rdf:resource="http://identifiers.org/kegg.reaction/R05595"/>
	<rdf:li rdf:resource="http://identifiers.org/kegg.reaction/R04744"/>
	<rdf:li rdf:resource="http://identifiers.org/kegg.reaction/R03026"/>
	<rdf:li rdf:resource="http://identifiers.org/kegg.reaction/R04738"/>
	</rdf:Bag>
	</bqbiol:encodes>
	</rdf:Description>
	</rdf:RDF>
	</annotation>
            </fbc:geneProduct>
      <fbc:geneProduct fbc:id="G_CNAG_02599" fbc:label="CNA02599" metaid="G_CNAG_02599">
        <annotation>
	<rdf:RDF xmlns:rdf="http://www.w3.org/1999/02/22-rdf-syntax-ns#" xmlns:bqbiol="http://biomodels.net/biology-qualifiers/">
	<rdf:Description rdf:about="#G_CNAG_02599">
              <bqbiol:is>
	<rdf:Bag>
	<rdf:li rdf:resource="http://identifiers.org/ncbiprotein/CNAG_02599"/>
	</rdf:Bag>
	</bqbiol:is>
	
	<bqbiol:encodes>
	<rdf:Bag>
	<rdf:li rdf:resource="http://identifiers.org/kegg.reaction/R02754"/>
	</rdf:Bag>
	</bqbiol:encodes>
	</rdf:Description>
	</rdf:RDF>
	</annotation>
            </fbc:geneProduct>
      <fbc:geneProduct fbc:id="G_CNAG_01026" fbc:label="CNA01026" metaid="G_CNAG_01026">
        <annotation>
	<rdf:RDF xmlns:rdf="http://www.w3.org/1999/02/22-rdf-syntax-ns#" xmlns:bqbiol="http://biomodels.net/biology-qualifiers/">
	<rdf:Description rdf:about="#G_CNAG_01026">
              <bqbiol:is>
	<rdf:Bag>
	<rdf:li rdf:resource="http://identifiers.org/ncbiprotein/CNAG_01026"/>
	</rdf:Bag>
	</bqbiol:is>
	
	<bqbiol:encodes>
	<rdf:Bag>
	<rdf:li rdf:resource="http://identifiers.org/kegg.reaction/R00494"/>
	<rdf:li rdf:resource="http://identifiers.org/kegg.reaction/R03916"/>
	</rdf:Bag>
	</bqbiol:encodes>
	</rdf:Description>
	</rdf:RDF>
	</annotation>
            </fbc:geneProduct>
      <fbc:geneProduct fbc:id="G_CNAG_04536" fbc:label="CNA04536" metaid="G_CNAG_04536">
        <annotation>
	<rdf:RDF xmlns:rdf="http://www.w3.org/1999/02/22-rdf-syntax-ns#" xmlns:bqbiol="http://biomodels.net/biology-qualifiers/">
	<rdf:Description rdf:about="#G_CNAG_04536">
              <bqbiol:is>
	<rdf:Bag>
	<rdf:li rdf:resource="http://identifiers.org/ncbiprotein/CNAG_04536"/>
	</rdf:Bag>
	</bqbiol:is>
	
	<bqbiol:encodes>
	<rdf:Bag/>
	</bqbiol:encodes>
	</rdf:Description>
	</rdf:RDF>
	</annotation>
            </fbc:geneProduct>
      <fbc:geneProduct fbc:id="G_CNAG_02598" fbc:label="CNA02598" metaid="G_CNAG_02598">
        <annotation>
	<rdf:RDF xmlns:rdf="http://www.w3.org/1999/02/22-rdf-syntax-ns#" xmlns:bqbiol="http://biomodels.net/biology-qualifiers/">
	<rdf:Description rdf:about="#G_CNAG_02598">
              <bqbiol:is>
	<rdf:Bag>
	<rdf:li rdf:resource="http://identifiers.org/ncbiprotein/CNAG_02598"/>
	</rdf:Bag>
	</bqbiol:is>
	
	<bqbiol:encodes>
	<rdf:Bag>
	<rdf:li rdf:resource="http://identifiers.org/kegg.reaction/R02334"/>
	<rdf:li rdf:resource="http://identifiers.org/kegg.reaction/R01206"/>
	<rdf:li rdf:resource="http://identifiers.org/kegg.reaction/R02333"/>
	</rdf:Bag>
	</bqbiol:encodes>
	</rdf:Description>
	</rdf:RDF>
	</annotation>
            </fbc:geneProduct>
      <fbc:geneProduct fbc:id="G_CNAG_04776" fbc:label="CNA04776" metaid="G_CNAG_04776">
        <annotation>
	<rdf:RDF xmlns:rdf="http://www.w3.org/1999/02/22-rdf-syntax-ns#" xmlns:bqbiol="http://biomodels.net/biology-qualifiers/">
	<rdf:Description rdf:about="#G_CNAG_04776">
              <bqbiol:is>
	<rdf:Bag>
	<rdf:li rdf:resource="http://identifiers.org/ncbiprotein/CNAG_04776"/>
	</rdf:Bag>
	</bqbiol:is>
	
	<bqbiol:encodes>
	<rdf:Bag>
	<rdf:li rdf:resource="http://identifiers.org/kegg.reaction/R01773"/>
	<rdf:li rdf:resource="http://identifiers.org/kegg.reaction/R01775"/>
	</rdf:Bag>
	</bqbiol:encodes>
	</rdf:Description>
	</rdf:RDF>
	</annotation>
            </fbc:geneProduct>
      <fbc:geneProduct fbc:id="G_CNAG_05623" fbc:label="CNA05623" metaid="G_CNAG_05623">
        <annotation>
	<rdf:RDF xmlns:rdf="http://www.w3.org/1999/02/22-rdf-syntax-ns#" xmlns:bqbiol="http://biomodels.net/biology-qualifiers/">
	<rdf:Description rdf:about="#G_CNAG_05623">
              <bqbiol:is>
	<rdf:Bag>
	<rdf:li rdf:resource="http://identifiers.org/ncbiprotein/CNAG_05623"/>
	</rdf:Bag>
	</bqbiol:is>
	
	<bqbiol:encodes>
	<rdf:Bag>
	<rdf:li rdf:resource="http://identifiers.org/kegg.reaction/R01714"/>
	</rdf:Bag>
	</bqbiol:encodes>
	</rdf:Description>
	</rdf:RDF>
	</annotation>
            </fbc:geneProduct>
      <fbc:geneProduct fbc:id="G_CNAG_06713" fbc:label="CNA06713" metaid="G_CNAG_06713">
        <annotation>
	<rdf:RDF xmlns:rdf="http://www.w3.org/1999/02/22-rdf-syntax-ns#" xmlns:bqbiol="http://biomodels.net/biology-qualifiers/">
	<rdf:Description rdf:about="#G_CNAG_06713">
              <bqbiol:is>
	<rdf:Bag>
	<rdf:li rdf:resource="http://identifiers.org/ncbiprotein/CNAG_06713"/>
	</rdf:Bag>
	</bqbiol:is>
	
	<bqbiol:encodes>
	<rdf:Bag>
	<rdf:li rdf:resource="http://identifiers.org/kegg.reaction/R03650"/>
	</rdf:Bag>
	</bqbiol:encodes>
	</rdf:Description>
	</rdf:RDF>
	</annotation>
            </fbc:geneProduct>
      <fbc:geneProduct fbc:id="G_CNAG_07802" fbc:label="CNA07802" metaid="G_CNAG_07802">
        <annotation>
	<rdf:RDF xmlns:rdf="http://www.w3.org/1999/02/22-rdf-syntax-ns#" xmlns:bqbiol="http://biomodels.net/biology-qualifiers/">
	<rdf:Description rdf:about="#G_CNAG_07802">
              <bqbiol:is>
	<rdf:Bag>
	<rdf:li rdf:resource="http://identifiers.org/ncbiprotein/CNAG_07802"/>
	</rdf:Bag>
	</bqbiol:is>
	
	<bqbiol:encodes>
	<rdf:Bag>
	<rdf:li rdf:resource="http://identifiers.org/kegg.reaction/R02283"/>
	</rdf:Bag>
	</bqbiol:encodes>
	</rdf:Description>
	</rdf:RDF>
	</annotation>
            </fbc:geneProduct>
      <fbc:geneProduct fbc:id="G_CNAG_04535" fbc:label="CNA04535" metaid="G_CNAG_04535">
        <annotation>
	<rdf:RDF xmlns:rdf="http://www.w3.org/1999/02/22-rdf-syntax-ns#" xmlns:bqbiol="http://biomodels.net/biology-qualifiers/">
	<rdf:Description rdf:about="#G_CNAG_04535">
              <bqbiol:is>
	<rdf:Bag>
	<rdf:li rdf:resource="http://identifiers.org/ncbiprotein/CNAG_04535"/>
	</rdf:Bag>
	</bqbiol:is>
	
	<bqbiol:encodes>
	<rdf:Bag>
	<rdf:li rdf:resource="http://identifiers.org/kegg.reaction/R04426"/>
	<rdf:li rdf:resource="http://identifiers.org/kegg.reaction/R10052"/>
	<rdf:li rdf:resource="http://identifiers.org/kegg.reaction/R00994"/>
	<rdf:li rdf:resource="http://identifiers.org/kegg.reaction/R01652"/>
	</rdf:Bag>
	</bqbiol:encodes>
	</rdf:Description>
	</rdf:RDF>
	</annotation>
            </fbc:geneProduct>
      <fbc:geneProduct fbc:id="G_CNAG_01027" fbc:label="CNA01027" metaid="G_CNAG_01027">
        <annotation>
	<rdf:RDF xmlns:rdf="http://www.w3.org/1999/02/22-rdf-syntax-ns#" xmlns:bqbiol="http://biomodels.net/biology-qualifiers/">
	<rdf:Description rdf:about="#G_CNAG_01027">
              <bqbiol:is>
	<rdf:Bag>
	<rdf:li rdf:resource="http://identifiers.org/ncbiprotein/CNAG_01027"/>
	</rdf:Bag>
	</bqbiol:is>
	
	<bqbiol:encodes>
	<rdf:Bag>
	<rdf:li rdf:resource="http://identifiers.org/kegg.reaction/R00713"/>
	<rdf:li rdf:resource="http://identifiers.org/kegg.reaction/R00714"/>
	</rdf:Bag>
	</bqbiol:encodes>
	</rdf:Description>
	</rdf:RDF>
	</annotation>
            </fbc:geneProduct>
      <fbc:geneProduct fbc:id="G_CNAG_05624" fbc:label="CNA05624" metaid="G_CNAG_05624">
        <annotation>
	<rdf:RDF xmlns:rdf="http://www.w3.org/1999/02/22-rdf-syntax-ns#" xmlns:bqbiol="http://biomodels.net/biology-qualifiers/">
	<rdf:Description rdf:about="#G_CNAG_05624">
              <bqbiol:is>
	<rdf:Bag>
	<rdf:li rdf:resource="http://identifiers.org/ncbiprotein/CNAG_05624"/>
	</rdf:Bag>
	</bqbiol:is>
	
	<bqbiol:encodes>
	<rdf:Bag>
	<rdf:li rdf:resource="http://identifiers.org/kegg.reaction/R01480"/>
	</rdf:Bag>
	</bqbiol:encodes>
	</rdf:Description>
	</rdf:RDF>
	</annotation>
            </fbc:geneProduct>
      <fbc:geneProduct fbc:id="G_CNAG_07808" fbc:label="CNA07808" metaid="G_CNAG_07808">
        <annotation>
	<rdf:RDF xmlns:rdf="http://www.w3.org/1999/02/22-rdf-syntax-ns#" xmlns:bqbiol="http://biomodels.net/biology-qualifiers/">
	<rdf:Description rdf:about="#G_CNAG_07808">
              <bqbiol:is>
	<rdf:Bag>
	<rdf:li rdf:resource="http://identifiers.org/ncbiprotein/CNAG_07808"/>
	</rdf:Bag>
	</bqbiol:is>
	
	<bqbiol:encodes>
	<rdf:Bag>
	<rdf:li rdf:resource="http://identifiers.org/kegg.reaction/R00585"/>
	</rdf:Bag>
	</bqbiol:encodes>
	</rdf:Description>
	</rdf:RDF>
	</annotation>
            </fbc:geneProduct>
      <fbc:geneProduct fbc:id="G_CNAG_02351" fbc:label="CNA02351" metaid="G_CNAG_02351">
        <annotation>
	<rdf:RDF xmlns:rdf="http://www.w3.org/1999/02/22-rdf-syntax-ns#" xmlns:bqbiol="http://biomodels.net/biology-qualifiers/">
	<rdf:Description rdf:about="#G_CNAG_02351">
              <bqbiol:is>
	<rdf:Bag>
	<rdf:li rdf:resource="http://identifiers.org/ncbiprotein/CNAG_02351"/>
	</rdf:Bag>
	</bqbiol:is>
	
	<bqbiol:encodes>
	<rdf:Bag>
	<rdf:li rdf:resource="http://identifiers.org/kegg.reaction/R02334"/>
	<rdf:li rdf:resource="http://identifiers.org/kegg.reaction/R01206"/>
	<rdf:li rdf:resource="http://identifiers.org/kegg.reaction/R02333"/>
	</rdf:Bag>
	</bqbiol:encodes>
	</rdf:Description>
	</rdf:RDF>
	</annotation>
            </fbc:geneProduct>
      <fbc:geneProduct fbc:id="G_CNAG_03674" fbc:label="CNA03674" metaid="G_CNAG_03674">
        <annotation>
	<rdf:RDF xmlns:rdf="http://www.w3.org/1999/02/22-rdf-syntax-ns#" xmlns:bqbiol="http://biomodels.net/biology-qualifiers/">
	<rdf:Description rdf:about="#G_CNAG_03674">
              <bqbiol:is>
	<rdf:Bag>
	<rdf:li rdf:resource="http://identifiers.org/ncbiprotein/CNAG_03674"/>
	</rdf:Bag>
	</bqbiol:is>
	
	<bqbiol:encodes>
	<rdf:Bag>
	<rdf:li rdf:resource="http://identifiers.org/kegg.reaction/R03370"/>
	<rdf:li rdf:resource="http://identifiers.org/kegg.reaction/R00621"/>
	<rdf:li rdf:resource="http://identifiers.org/kegg.reaction/R01933"/>
	<rdf:li rdf:resource="http://identifiers.org/kegg.reaction/R03316"/>
	</rdf:Bag>
	</bqbiol:encodes>
	</rdf:Description>
	</rdf:RDF>
	</annotation>
            </fbc:geneProduct>
      <fbc:geneProduct fbc:id="G_CNAG_03432" fbc:label="CNA03432" metaid="G_CNAG_03432">
        <annotation>
	<rdf:RDF xmlns:rdf="http://www.w3.org/1999/02/22-rdf-syntax-ns#" xmlns:bqbiol="http://biomodels.net/biology-qualifiers/">
	<rdf:Description rdf:about="#G_CNAG_03432">
              <bqbiol:is>
	<rdf:Bag>
	<rdf:li rdf:resource="http://identifiers.org/ncbiprotein/CNAG_03432"/>
	</rdf:Bag>
	</bqbiol:is>
	
	<bqbiol:encodes>
	<rdf:Bag/>
	</bqbiol:encodes>
	</rdf:Description>
	</rdf:RDF>
	</annotation>
            </fbc:geneProduct>
      <fbc:geneProduct fbc:id="G_CNAG_03433" fbc:label="CNA03433" metaid="G_CNAG_03433">
        <annotation>
	<rdf:RDF xmlns:rdf="http://www.w3.org/1999/02/22-rdf-syntax-ns#" xmlns:bqbiol="http://biomodels.net/biology-qualifiers/">
	<rdf:Description rdf:about="#G_CNAG_03433">
              <bqbiol:is>
	<rdf:Bag>
	<rdf:li rdf:resource="http://identifiers.org/ncbiprotein/CNAG_03433"/>
	</rdf:Bag>
	</bqbiol:is>
	
	<bqbiol:encodes>
	<rdf:Bag>
	<rdf:li rdf:resource="http://identifiers.org/kegg.reaction/R03634"/>
	<rdf:li rdf:resource="http://identifiers.org/kegg.reaction/R05549"/>
	<rdf:li rdf:resource="http://identifiers.org/kegg.reaction/R01329"/>
	<rdf:li rdf:resource="http://identifiers.org/kegg.reaction/R03618"/>
	<rdf:li rdf:resource="http://identifiers.org/kegg.reaction/R01194"/>
	<rdf:li rdf:resource="http://identifiers.org/kegg.reaction/R04019"/>
	<rdf:li rdf:resource="http://identifiers.org/kegg.reaction/R01103"/>
	<rdf:li rdf:resource="http://identifiers.org/kegg.reaction/R01104"/>
	<rdf:li rdf:resource="http://identifiers.org/kegg.reaction/R01101"/>
	<rdf:li rdf:resource="http://identifiers.org/kegg.reaction/R04470"/>
	<rdf:li rdf:resource="http://identifiers.org/kegg.reaction/R02926"/>
	</rdf:Bag>
	</bqbiol:encodes>
	</rdf:Description>
	</rdf:RDF>
	</annotation>
            </fbc:geneProduct>
      <fbc:geneProduct fbc:id="G_CNAG_04764" fbc:label="CNA04764" metaid="G_CNAG_04764">
        <annotation>
	<rdf:RDF xmlns:rdf="http://www.w3.org/1999/02/22-rdf-syntax-ns#" xmlns:bqbiol="http://biomodels.net/biology-qualifiers/">
	<rdf:Description rdf:about="#G_CNAG_04764">
              <bqbiol:is>
	<rdf:Bag>
	<rdf:li rdf:resource="http://identifiers.org/ncbiprotein/CNAG_04764"/>
	</rdf:Bag>
	</bqbiol:is>
	
	<bqbiol:encodes>
	<rdf:Bag>
	<rdf:li rdf:resource="http://identifiers.org/kegg.reaction/R00940"/>
	<rdf:li rdf:resource="http://identifiers.org/kegg.reaction/R00939"/>
	<rdf:li rdf:resource="http://identifiers.org/kegg.reaction/R00937"/>
	<rdf:li rdf:resource="http://identifiers.org/kegg.reaction/R02236"/>
	<rdf:li rdf:resource="http://identifiers.org/kegg.reaction/R02235"/>
	<rdf:li rdf:resource="http://identifiers.org/kegg.reaction/R00936"/>
	</rdf:Bag>
	</bqbiol:encodes>
	</rdf:Description>
	</rdf:RDF>
	</annotation>
            </fbc:geneProduct>
      <fbc:geneProduct fbc:id="G_CNAG_01252" fbc:label="CNA01252" metaid="G_CNAG_01252">
        <annotation>
	<rdf:RDF xmlns:rdf="http://www.w3.org/1999/02/22-rdf-syntax-ns#" xmlns:bqbiol="http://biomodels.net/biology-qualifiers/">
	<rdf:Description rdf:about="#G_CNAG_01252">
              <bqbiol:is>
	<rdf:Bag>
	<rdf:li rdf:resource="http://identifiers.org/ncbiprotein/CNAG_01252"/>
	</rdf:Bag>
	</bqbiol:is>
	
	<bqbiol:encodes>
	<rdf:Bag>
	<rdf:li rdf:resource="http://identifiers.org/kegg.reaction/R01931"/>
	</rdf:Bag>
	</bqbiol:encodes>
	</rdf:Description>
	</rdf:RDF>
	</annotation>
            </fbc:geneProduct>
      <fbc:geneProduct fbc:id="G_CNAG_02344" fbc:label="CNA02344" metaid="G_CNAG_02344">
        <annotation>
	<rdf:RDF xmlns:rdf="http://www.w3.org/1999/02/22-rdf-syntax-ns#" xmlns:bqbiol="http://biomodels.net/biology-qualifiers/">
	<rdf:Description rdf:about="#G_CNAG_02344">
              <bqbiol:is>
	<rdf:Bag>
	<rdf:li rdf:resource="http://identifiers.org/ncbiprotein/CNAG_02344"/>
	</rdf:Bag>
	</bqbiol:is>
	
	<bqbiol:encodes>
	<rdf:Bag>
	<rdf:li rdf:resource="http://identifiers.org/kegg.reaction/R00966"/>
	</rdf:Bag>
	</bqbiol:encodes>
	</rdf:Description>
	</rdf:RDF>
	</annotation>
            </fbc:geneProduct>
      <fbc:geneProduct fbc:id="G_CNAG_00165" fbc:label="CNA00165" metaid="G_CNAG_00165">
        <annotation>
	<rdf:RDF xmlns:rdf="http://www.w3.org/1999/02/22-rdf-syntax-ns#" xmlns:bqbiol="http://biomodels.net/biology-qualifiers/">
	<rdf:Description rdf:about="#G_CNAG_00165">
              <bqbiol:is>
	<rdf:Bag>
	<rdf:li rdf:resource="http://identifiers.org/ncbiprotein/CNAG_00165"/>
	</rdf:Bag>
	</bqbiol:is>
	
	<bqbiol:encodes>
	<rdf:Bag>
	<rdf:li rdf:resource="http://identifiers.org/kegg.reaction/R01402"/>
	</rdf:Bag>
	</bqbiol:encodes>
	</rdf:Description>
	</rdf:RDF>
	</annotation>
            </fbc:geneProduct>
      <fbc:geneProduct fbc:id="G_CNAG_04761" fbc:label="CNA04761" metaid="G_CNAG_04761">
        <annotation>
	<rdf:RDF xmlns:rdf="http://www.w3.org/1999/02/22-rdf-syntax-ns#" xmlns:bqbiol="http://biomodels.net/biology-qualifiers/">
	<rdf:Description rdf:about="#G_CNAG_04761">
              <bqbiol:is>
	<rdf:Bag>
	<rdf:li rdf:resource="http://identifiers.org/ncbiprotein/CNAG_04761"/>
	</rdf:Bag>
	</bqbiol:is>
	
	<bqbiol:encodes>
	<rdf:Bag>
	<rdf:li rdf:resource="http://identifiers.org/kegg.reaction/R00335"/>
	</rdf:Bag>
	</bqbiol:encodes>
	</rdf:Description>
	</rdf:RDF>
	</annotation>
            </fbc:geneProduct>
      <fbc:geneProduct fbc:id="G_CNAG_01497" fbc:label="CNA01497" metaid="G_CNAG_01497">
        <annotation>
	<rdf:RDF xmlns:rdf="http://www.w3.org/1999/02/22-rdf-syntax-ns#" xmlns:bqbiol="http://biomodels.net/biology-qualifiers/">
	<rdf:Description rdf:about="#G_CNAG_01497">
              <bqbiol:is>
	<rdf:Bag>
	<rdf:li rdf:resource="http://identifiers.org/ncbiprotein/CNAG_01497"/>
	</rdf:Bag>
	</bqbiol:is>
	
	<bqbiol:encodes>
	<rdf:Bag/>
	</bqbiol:encodes>
	</rdf:Description>
	</rdf:RDF>
	</annotation>
            </fbc:geneProduct>
      <fbc:geneProduct fbc:id="G_CNAG_05851" fbc:label="CNA05851" metaid="G_CNAG_05851">
        <annotation>
	<rdf:RDF xmlns:rdf="http://www.w3.org/1999/02/22-rdf-syntax-ns#" xmlns:bqbiol="http://biomodels.net/biology-qualifiers/">
	<rdf:Description rdf:about="#G_CNAG_05851">
              <bqbiol:is>
	<rdf:Bag>
	<rdf:li rdf:resource="http://identifiers.org/ncbiprotein/CNAG_05851"/>
	</rdf:Bag>
	</bqbiol:is>
	
	<bqbiol:encodes>
	<rdf:Bag/>
	</bqbiol:encodes>
	</rdf:Description>
	</rdf:RDF>
	</annotation>
            </fbc:geneProduct>
      <fbc:geneProduct fbc:id="G_CNAG_02588" fbc:label="CNA02588" metaid="G_CNAG_02588">
        <annotation>
	<rdf:RDF xmlns:rdf="http://www.w3.org/1999/02/22-rdf-syntax-ns#" xmlns:bqbiol="http://biomodels.net/biology-qualifiers/">
	<rdf:Description rdf:about="#G_CNAG_02588">
              <bqbiol:is>
	<rdf:Bag>
	<rdf:li rdf:resource="http://identifiers.org/ncbiprotein/CNAG_02588"/>
	</rdf:Bag>
	</bqbiol:is>
	
	<bqbiol:encodes>
	<rdf:Bag>
	<rdf:li rdf:resource="http://identifiers.org/kegg.reaction/R02985"/>
	<rdf:li rdf:resource="http://identifiers.org/kegg.reaction/R00306"/>
	<rdf:li rdf:resource="http://identifiers.org/kegg.reaction/R00308"/>
	<rdf:li rdf:resource="http://identifiers.org/kegg.reaction/R00026"/>
	<rdf:li rdf:resource="http://identifiers.org/kegg.reaction/R03527"/>
	</rdf:Bag>
	</bqbiol:encodes>
	</rdf:Description>
	</rdf:RDF>
	</annotation>
            </fbc:geneProduct>
      <fbc:geneProduct fbc:id="G_CNAG_01257" fbc:label="CNA01257" metaid="G_CNAG_01257">
        <annotation>
	<rdf:RDF xmlns:rdf="http://www.w3.org/1999/02/22-rdf-syntax-ns#" xmlns:bqbiol="http://biomodels.net/biology-qualifiers/">
	<rdf:Description rdf:about="#G_CNAG_01257">
              <bqbiol:is>
	<rdf:Bag>
	<rdf:li rdf:resource="http://identifiers.org/ncbiprotein/CNAG_01257"/>
	</rdf:Bag>
	</bqbiol:is>
	
	<bqbiol:encodes>
	<rdf:Bag>
	<rdf:li rdf:resource="http://identifiers.org/kegg.reaction/R01039"/>
	</rdf:Bag>
	</bqbiol:encodes>
	</rdf:Description>
	</rdf:RDF>
	</annotation>
            </fbc:geneProduct>
      <fbc:geneProduct fbc:id="G_CNAG_03436" fbc:label="CNA03436" metaid="G_CNAG_03436">
        <annotation>
	<rdf:RDF xmlns:rdf="http://www.w3.org/1999/02/22-rdf-syntax-ns#" xmlns:bqbiol="http://biomodels.net/biology-qualifiers/">
	<rdf:Description rdf:about="#G_CNAG_03436">
              <bqbiol:is>
	<rdf:Bag>
	<rdf:li rdf:resource="http://identifiers.org/ncbiprotein/CNAG_03436"/>
	</rdf:Bag>
	</bqbiol:is>
	
	<bqbiol:encodes>
	<rdf:Bag>
	<rdf:li rdf:resource="http://identifiers.org/kegg.reaction/R00258"/>
	</rdf:Bag>
	</bqbiol:encodes>
	</rdf:Description>
	</rdf:RDF>
	</annotation>
            </fbc:geneProduct>
      <fbc:geneProduct fbc:id="G_CNAG_01499" fbc:label="CNA01499" metaid="G_CNAG_01499">
        <annotation>
	<rdf:RDF xmlns:rdf="http://www.w3.org/1999/02/22-rdf-syntax-ns#" xmlns:bqbiol="http://biomodels.net/biology-qualifiers/">
	<rdf:Description rdf:about="#G_CNAG_01499">
              <bqbiol:is>
	<rdf:Bag>
	<rdf:li rdf:resource="http://identifiers.org/ncbiprotein/CNAG_01499"/>
	</rdf:Bag>
	</bqbiol:is>
	
	<bqbiol:encodes>
	<rdf:Bag/>
	</bqbiol:encodes>
	</rdf:Description>
	</rdf:RDF>
	</annotation>
            </fbc:geneProduct>
      <fbc:geneProduct fbc:id="G_CNAG_03679" fbc:label="CNA03679" metaid="G_CNAG_03679">
        <annotation>
	<rdf:RDF xmlns:rdf="http://www.w3.org/1999/02/22-rdf-syntax-ns#" xmlns:bqbiol="http://biomodels.net/biology-qualifiers/">
	<rdf:Description rdf:about="#G_CNAG_03679">
              <bqbiol:is>
	<rdf:Bag>
	<rdf:li rdf:resource="http://identifiers.org/ncbiprotein/CNAG_03679"/>
	</rdf:Bag>
	</bqbiol:is>
	
	<bqbiol:encodes>
	<rdf:Bag>
	<rdf:li rdf:resource="http://identifiers.org/kegg.reaction/R01515"/>
	<rdf:li rdf:resource="http://identifiers.org/kegg.reaction/R00317"/>
	</rdf:Bag>
	</bqbiol:encodes>
	</rdf:Description>
	</rdf:RDF>
	</annotation>
            </fbc:geneProduct>
      <fbc:geneProduct fbc:id="G_CNAG_04523" fbc:label="CNA04523" metaid="G_CNAG_04523">
        <annotation>
	<rdf:RDF xmlns:rdf="http://www.w3.org/1999/02/22-rdf-syntax-ns#" xmlns:bqbiol="http://biomodels.net/biology-qualifiers/">
	<rdf:Description rdf:about="#G_CNAG_04523">
              <bqbiol:is>
	<rdf:Bag>
	<rdf:li rdf:resource="http://identifiers.org/ncbiprotein/CNAG_04523"/>
	</rdf:Bag>
	</bqbiol:is>
	
	<bqbiol:encodes>
	<rdf:Bag>
	<rdf:li rdf:resource="http://identifiers.org/kegg.reaction/R01061"/>
	</rdf:Bag>
	</bqbiol:encodes>
	</rdf:Description>
	</rdf:RDF>
	</annotation>
            </fbc:geneProduct>
      <fbc:geneProduct fbc:id="G_CNAG_03676" fbc:label="CNA03676" metaid="G_CNAG_03676">
        <annotation>
	<rdf:RDF xmlns:rdf="http://www.w3.org/1999/02/22-rdf-syntax-ns#" xmlns:bqbiol="http://biomodels.net/biology-qualifiers/">
	<rdf:Description rdf:about="#G_CNAG_03676">
              <bqbiol:is>
	<rdf:Bag>
	<rdf:li rdf:resource="http://identifiers.org/ncbiprotein/CNAG_03676"/>
	</rdf:Bag>
	</bqbiol:is>
	
	<bqbiol:encodes>
	<rdf:Bag>
	<rdf:li rdf:resource="http://identifiers.org/kegg.reaction/R00197"/>
	<rdf:li rdf:resource="http://identifiers.org/kegg.reaction/R11593"/>
	</rdf:Bag>
	</bqbiol:encodes>
	</rdf:Description>
	</rdf:RDF>
	</annotation>
            </fbc:geneProduct>
      <fbc:geneProduct fbc:id="G_CNAG_06708" fbc:label="CNA06708" metaid="G_CNAG_06708">
        <annotation>
	<rdf:RDF xmlns:rdf="http://www.w3.org/1999/02/22-rdf-syntax-ns#" xmlns:bqbiol="http://biomodels.net/biology-qualifiers/">
	<rdf:Description rdf:about="#G_CNAG_06708">
              <bqbiol:is>
	<rdf:Bag>
	<rdf:li rdf:resource="http://identifiers.org/ncbiprotein/CNAG_06708"/>
	</rdf:Bag>
	</bqbiol:is>
	
	<bqbiol:encodes>
	<rdf:Bag>
	<rdf:li rdf:resource="http://identifiers.org/kegg.reaction/R01663"/>
	</rdf:Bag>
	</bqbiol:encodes>
	</rdf:Description>
	</rdf:RDF>
	</annotation>
            </fbc:geneProduct>
      <fbc:geneProduct fbc:id="G_CNAG_01019" fbc:label="CNA01019" metaid="G_CNAG_01019">
        <annotation>
	<rdf:RDF xmlns:rdf="http://www.w3.org/1999/02/22-rdf-syntax-ns#" xmlns:bqbiol="http://biomodels.net/biology-qualifiers/">
	<rdf:Description rdf:about="#G_CNAG_01019">
              <bqbiol:is>
	<rdf:Bag>
	<rdf:li rdf:resource="http://identifiers.org/ncbiprotein/CNAG_01019"/>
	</rdf:Bag>
	</bqbiol:is>
	
	<bqbiol:encodes>
	<rdf:Bag>
	<rdf:li rdf:resource="http://identifiers.org/kegg.reaction/R00275"/>
	</rdf:Bag>
	</bqbiol:encodes>
	</rdf:Description>
	</rdf:RDF>
	</annotation>
            </fbc:geneProduct>
      <fbc:geneProduct fbc:id="G_CNAG_01018" fbc:label="CNA01018" metaid="G_CNAG_01018">
        <annotation>
	<rdf:RDF xmlns:rdf="http://www.w3.org/1999/02/22-rdf-syntax-ns#" xmlns:bqbiol="http://biomodels.net/biology-qualifiers/">
	<rdf:Description rdf:about="#G_CNAG_01018">
              <bqbiol:is>
	<rdf:Bag>
	<rdf:li rdf:resource="http://identifiers.org/ncbiprotein/CNAG_01018"/>
	</rdf:Bag>
	</bqbiol:is>
	
	<bqbiol:encodes>
	<rdf:Bag>
	<rdf:li rdf:resource="http://identifiers.org/kegg.reaction/R00335"/>
	</rdf:Bag>
	</bqbiol:encodes>
	</rdf:Description>
	</rdf:RDF>
	</annotation>
            </fbc:geneProduct>
      <fbc:geneProduct fbc:id="G_CNAG_03438" fbc:label="CNA03438" metaid="G_CNAG_03438">
        <annotation>
	<rdf:RDF xmlns:rdf="http://www.w3.org/1999/02/22-rdf-syntax-ns#" xmlns:bqbiol="http://biomodels.net/biology-qualifiers/">
	<rdf:Description rdf:about="#G_CNAG_03438">
              <bqbiol:is>
	<rdf:Bag>
	<rdf:li rdf:resource="http://identifiers.org/ncbiprotein/CNAG_03438"/>
	</rdf:Bag>
	</bqbiol:is>
	
	<bqbiol:encodes>
	<rdf:Bag/>
	</bqbiol:encodes>
	</rdf:Description>
	</rdf:RDF>
	</annotation>
            </fbc:geneProduct>
      <fbc:geneProduct fbc:id="G_CNAG_06931" fbc:label="CNA06931" metaid="G_CNAG_06931">
        <annotation>
	<rdf:RDF xmlns:rdf="http://www.w3.org/1999/02/22-rdf-syntax-ns#" xmlns:bqbiol="http://biomodels.net/biology-qualifiers/">
	<rdf:Description rdf:about="#G_CNAG_06931">
              <bqbiol:is>
	<rdf:Bag>
	<rdf:li rdf:resource="http://identifiers.org/ncbiprotein/CNAG_06931"/>
	</rdf:Bag>
	</bqbiol:is>
	
	<bqbiol:encodes>
	<rdf:Bag>
	<rdf:li rdf:resource="http://identifiers.org/kegg.reaction/R02985"/>
	<rdf:li rdf:resource="http://identifiers.org/kegg.reaction/R00306"/>
	<rdf:li rdf:resource="http://identifiers.org/kegg.reaction/R00308"/>
	<rdf:li rdf:resource="http://identifiers.org/kegg.reaction/R00026"/>
	<rdf:li rdf:resource="http://identifiers.org/kegg.reaction/R03527"/>
	</rdf:Bag>
	</bqbiol:encodes>
	</rdf:Description>
	</rdf:RDF>
	</annotation>
            </fbc:geneProduct>
      <fbc:geneProduct fbc:id="G_CNAG_03663" fbc:label="CNA03663" metaid="G_CNAG_03663">
        <annotation>
	<rdf:RDF xmlns:rdf="http://www.w3.org/1999/02/22-rdf-syntax-ns#" xmlns:bqbiol="http://biomodels.net/biology-qualifiers/">
	<rdf:Description rdf:about="#G_CNAG_03663">
              <bqbiol:is>
	<rdf:Bag>
	<rdf:li rdf:resource="http://identifiers.org/ncbiprotein/CNAG_03663"/>
	</rdf:Bag>
	</bqbiol:is>
	
	<bqbiol:encodes>
	<rdf:Bag>
	<rdf:li rdf:resource="http://identifiers.org/kegg.reaction/R00196"/>
	</rdf:Bag>
	</bqbiol:encodes>
	</rdf:Description>
	</rdf:RDF>
	</annotation>
            </fbc:geneProduct>
      <fbc:geneProduct fbc:id="G_CNAG_05600" fbc:label="CNA05600" metaid="G_CNAG_05600">
        <annotation>
	<rdf:RDF xmlns:rdf="http://www.w3.org/1999/02/22-rdf-syntax-ns#" xmlns:bqbiol="http://biomodels.net/biology-qualifiers/">
	<rdf:Description rdf:about="#G_CNAG_05600">
              <bqbiol:is>
	<rdf:Bag>
	<rdf:li rdf:resource="http://identifiers.org/ncbiprotein/CNAG_05600"/>
	</rdf:Bag>
	</bqbiol:is>
	
	<bqbiol:encodes>
	<rdf:Bag>
	<rdf:li rdf:resource="http://identifiers.org/kegg.reaction/R01055"/>
	</rdf:Bag>
	</bqbiol:encodes>
	</rdf:Description>
	</rdf:RDF>
	</annotation>
            </fbc:geneProduct>
      <fbc:geneProduct fbc:id="G_CNAG_00397" fbc:label="CNA00397" metaid="G_CNAG_00397">
        <annotation>
	<rdf:RDF xmlns:rdf="http://www.w3.org/1999/02/22-rdf-syntax-ns#" xmlns:bqbiol="http://biomodels.net/biology-qualifiers/">
	<rdf:Description rdf:about="#G_CNAG_00397">
              <bqbiol:is>
	<rdf:Bag>
	<rdf:li rdf:resource="http://identifiers.org/ncbiprotein/CNAG_00397"/>
	</rdf:Bag>
	</bqbiol:is>
	
	<bqbiol:encodes>
	<rdf:Bag>
	<rdf:li rdf:resource="http://identifiers.org/kegg.reaction/R00014"/>
	</rdf:Bag>
	</bqbiol:encodes>
	</rdf:Description>
	</rdf:RDF>
	</annotation>
            </fbc:geneProduct>
      <fbc:geneProduct fbc:id="G_CNAG_01485" fbc:label="CNA01485" metaid="G_CNAG_01485">
        <annotation>
	<rdf:RDF xmlns:rdf="http://www.w3.org/1999/02/22-rdf-syntax-ns#" xmlns:bqbiol="http://biomodels.net/biology-qualifiers/">
	<rdf:Description rdf:about="#G_CNAG_01485">
              <bqbiol:is>
	<rdf:Bag>
	<rdf:li rdf:resource="http://identifiers.org/ncbiprotein/CNAG_01485"/>
	</rdf:Bag>
	</bqbiol:is>
	
	<bqbiol:encodes>
	<rdf:Bag>
	<rdf:li rdf:resource="http://identifiers.org/kegg.reaction/R00197"/>
	</rdf:Bag>
	</bqbiol:encodes>
	</rdf:Description>
	</rdf:RDF>
	</annotation>
            </fbc:geneProduct>
      <fbc:geneProduct fbc:id="G_CNAG_01003" fbc:label="CNA01003" metaid="G_CNAG_01003">
        <annotation>
	<rdf:RDF xmlns:rdf="http://www.w3.org/1999/02/22-rdf-syntax-ns#" xmlns:bqbiol="http://biomodels.net/biology-qualifiers/">
	<rdf:Description rdf:about="#G_CNAG_01003">
              <bqbiol:is>
	<rdf:Bag>
	<rdf:li rdf:resource="http://identifiers.org/ncbiprotein/CNAG_01003"/>
	</rdf:Bag>
	</bqbiol:is>
	
	<bqbiol:encodes>
	<rdf:Bag>
	<rdf:li rdf:resource="http://identifiers.org/kegg.reaction/R00106"/>
	<rdf:li rdf:resource="http://identifiers.org/kegg.reaction/R08539"/>
	<rdf:li rdf:resource="http://identifiers.org/kegg.reaction/R08551"/>
	</rdf:Bag>
	</bqbiol:encodes>
	</rdf:Description>
	</rdf:RDF>
	</annotation>
            </fbc:geneProduct>
      <fbc:geneProduct fbc:id="G_CNAG_03426" fbc:label="CNA03426" metaid="G_CNAG_03426">
        <annotation>
	<rdf:RDF xmlns:rdf="http://www.w3.org/1999/02/22-rdf-syntax-ns#" xmlns:bqbiol="http://biomodels.net/biology-qualifiers/">
	<rdf:Description rdf:about="#G_CNAG_03426">
              <bqbiol:is>
	<rdf:Bag>
	<rdf:li rdf:resource="http://identifiers.org/ncbiprotein/CNAG_03426"/>
	</rdf:Bag>
	</bqbiol:is>
	
	<bqbiol:encodes>
	<rdf:Bag/>
	</bqbiol:encodes>
	</rdf:Description>
	</rdf:RDF>
	</annotation>
            </fbc:geneProduct>
      <fbc:geneProduct fbc:id="G_CNAG_02337" fbc:label="CNA02337" metaid="G_CNAG_02337">
        <annotation>
	<rdf:RDF xmlns:rdf="http://www.w3.org/1999/02/22-rdf-syntax-ns#" xmlns:bqbiol="http://biomodels.net/biology-qualifiers/">
	<rdf:Description rdf:about="#G_CNAG_02337">
              <bqbiol:is>
	<rdf:Bag>
	<rdf:li rdf:resource="http://identifiers.org/ncbiprotein/CNAG_02337"/>
	</rdf:Bag>
	</bqbiol:is>
	
	<bqbiol:encodes>
	<rdf:Bag>
	<rdf:li rdf:resource="http://identifiers.org/kegg.reaction/R00966"/>
	</rdf:Bag>
	</bqbiol:encodes>
	</rdf:Description>
	</rdf:RDF>
	</annotation>
            </fbc:geneProduct>
      <fbc:geneProduct fbc:id="G_CNAG_05602" fbc:label="CNA05602" metaid="G_CNAG_05602">
        <annotation>
	<rdf:RDF xmlns:rdf="http://www.w3.org/1999/02/22-rdf-syntax-ns#" xmlns:bqbiol="http://biomodels.net/biology-qualifiers/">
	<rdf:Description rdf:about="#G_CNAG_05602">
              <bqbiol:is>
	<rdf:Bag>
	<rdf:li rdf:resource="http://identifiers.org/ncbiprotein/CNAG_05602"/>
	</rdf:Bag>
	</bqbiol:is>
	
	<bqbiol:encodes>
	<rdf:Bag>
	<rdf:li rdf:resource="http://identifiers.org/kegg.reaction/R00708"/>
	<rdf:li rdf:resource="http://identifiers.org/kegg.reaction/R00245"/>
	<rdf:li rdf:resource="http://identifiers.org/kegg.reaction/R00707"/>
	<rdf:li rdf:resource="http://identifiers.org/kegg.reaction/R05051"/>
	<rdf:li rdf:resource="http://identifiers.org/kegg.reaction/R04445"/>
	<rdf:li rdf:resource="http://identifiers.org/kegg.reaction/R04444"/>
	</rdf:Bag>
	</bqbiol:encodes>
	</rdf:Description>
	</rdf:RDF>
	</annotation>
            </fbc:geneProduct>
      <fbc:geneProduct fbc:id="G_CNAG_04519" fbc:label="CNA04519" metaid="G_CNAG_04519">
        <annotation>
	<rdf:RDF xmlns:rdf="http://www.w3.org/1999/02/22-rdf-syntax-ns#" xmlns:bqbiol="http://biomodels.net/biology-qualifiers/">
	<rdf:Description rdf:about="#G_CNAG_04519">
              <bqbiol:is>
	<rdf:Bag>
	<rdf:li rdf:resource="http://identifiers.org/ncbiprotein/CNAG_04519"/>
	</rdf:Bag>
	</bqbiol:is>
	
	<bqbiol:encodes>
	<rdf:Bag>
	<rdf:li rdf:resource="http://identifiers.org/kegg.reaction/R00221"/>
	</rdf:Bag>
	</bqbiol:encodes>
	</rdf:Description>
	</rdf:RDF>
	</annotation>
            </fbc:geneProduct>
      <fbc:geneProduct fbc:id="G_CNAG_03427" fbc:label="CNA03427" metaid="G_CNAG_03427">
        <annotation>
	<rdf:RDF xmlns:rdf="http://www.w3.org/1999/02/22-rdf-syntax-ns#" xmlns:bqbiol="http://biomodels.net/biology-qualifiers/">
	<rdf:Description rdf:about="#G_CNAG_03427">
              <bqbiol:is>
	<rdf:Bag>
	<rdf:li rdf:resource="http://identifiers.org/ncbiprotein/CNAG_03427"/>
	</rdf:Bag>
	</bqbiol:is>
	
	<bqbiol:encodes>
	<rdf:Bag>
	<rdf:li rdf:resource="http://identifiers.org/kegg.reaction/R01900"/>
	<rdf:li rdf:resource="http://identifiers.org/kegg.reaction/R01325"/>
	</rdf:Bag>
	</bqbiol:encodes>
	</rdf:Description>
	</rdf:RDF>
	</annotation>
            </fbc:geneProduct>
      <fbc:geneProduct fbc:id="G_CNAG_05847" fbc:label="CNA05847" metaid="G_CNAG_05847">
        <annotation>
	<rdf:RDF xmlns:rdf="http://www.w3.org/1999/02/22-rdf-syntax-ns#" xmlns:bqbiol="http://biomodels.net/biology-qualifiers/">
	<rdf:Description rdf:about="#G_CNAG_05847">
              <bqbiol:is>
	<rdf:Bag>
	<rdf:li rdf:resource="http://identifiers.org/ncbiprotein/CNAG_05847"/>
	</rdf:Bag>
	</bqbiol:is>
	
	<bqbiol:encodes>
	<rdf:Bag>
	<rdf:li rdf:resource="http://identifiers.org/kegg.reaction/R03596"/>
	<rdf:li rdf:resource="http://identifiers.org/kegg.reaction/R09372"/>
	<rdf:li rdf:resource="http://identifiers.org/kegg.reaction/R02016"/>
	</rdf:Bag>
	</bqbiol:encodes>
	</rdf:Description>
	</rdf:RDF>
	</annotation>
            </fbc:geneProduct>
      <fbc:geneProduct fbc:id="G_CNAG_06936" fbc:label="CNA06936" metaid="G_CNAG_06936">
        <annotation>
	<rdf:RDF xmlns:rdf="http://www.w3.org/1999/02/22-rdf-syntax-ns#" xmlns:bqbiol="http://biomodels.net/biology-qualifiers/">
	<rdf:Description rdf:about="#G_CNAG_06936">
              <bqbiol:is>
	<rdf:Bag>
	<rdf:li rdf:resource="http://identifiers.org/ncbiprotein/CNAG_06936"/>
	</rdf:Bag>
	</bqbiol:is>
	
	<bqbiol:encodes>
	<rdf:Bag>
	<rdf:li rdf:resource="http://identifiers.org/kegg.reaction/R02985"/>
	<rdf:li rdf:resource="http://identifiers.org/kegg.reaction/R00306"/>
	<rdf:li rdf:resource="http://identifiers.org/kegg.reaction/R00308"/>
	<rdf:li rdf:resource="http://identifiers.org/kegg.reaction/R00026"/>
	<rdf:li rdf:resource="http://identifiers.org/kegg.reaction/R03527"/>
	</rdf:Bag>
	</bqbiol:encodes>
	</rdf:Description>
	</rdf:RDF>
	</annotation>
            </fbc:geneProduct>
      <fbc:geneProduct fbc:id="G_CNAG_00390" fbc:label="CNA00390" metaid="G_CNAG_00390">
        <annotation>
	<rdf:RDF xmlns:rdf="http://www.w3.org/1999/02/22-rdf-syntax-ns#" xmlns:bqbiol="http://biomodels.net/biology-qualifiers/">
	<rdf:Description rdf:about="#G_CNAG_00390">
              <bqbiol:is>
	<rdf:Bag>
	<rdf:li rdf:resource="http://identifiers.org/ncbiprotein/CNAG_00390"/>
	</rdf:Bag>
	</bqbiol:is>
	
	<bqbiol:encodes>
	<rdf:Bag>
	<rdf:li rdf:resource="http://identifiers.org/kegg.reaction/R06875"/>
	<rdf:li rdf:resource="http://identifiers.org/kegg.reaction/R03363"/>
	<rdf:li rdf:resource="http://identifiers.org/kegg.reaction/R03330"/>
	</rdf:Bag>
	</bqbiol:encodes>
	</rdf:Description>
	</rdf:RDF>
	</annotation>
            </fbc:geneProduct>
      <fbc:geneProduct fbc:id="G_CNAG_04990" fbc:label="CNA04990" metaid="G_CNAG_04990">
        <annotation>
	<rdf:RDF xmlns:rdf="http://www.w3.org/1999/02/22-rdf-syntax-ns#" xmlns:bqbiol="http://biomodels.net/biology-qualifiers/">
	<rdf:Description rdf:about="#G_CNAG_04990">
              <bqbiol:is>
	<rdf:Bag>
	<rdf:li rdf:resource="http://identifiers.org/ncbiprotein/CNAG_04990"/>
	</rdf:Bag>
	</bqbiol:is>
	
	<bqbiol:encodes>
	<rdf:Bag>
	<rdf:li rdf:resource="http://identifiers.org/kegg.reaction/R03313"/>
	</rdf:Bag>
	</bqbiol:encodes>
	</rdf:Description>
	</rdf:RDF>
	</annotation>
            </fbc:geneProduct>
      <fbc:geneProduct fbc:id="G_CNAG_03660" fbc:label="CNA03660" metaid="G_CNAG_03660">
        <annotation>
	<rdf:RDF xmlns:rdf="http://www.w3.org/1999/02/22-rdf-syntax-ns#" xmlns:bqbiol="http://biomodels.net/biology-qualifiers/">
	<rdf:Description rdf:about="#G_CNAG_03660">
              <bqbiol:is>
	<rdf:Bag>
	<rdf:li rdf:resource="http://identifiers.org/ncbiprotein/CNAG_03660"/>
	</rdf:Bag>
	</bqbiol:is>
	
	<bqbiol:encodes>
	<rdf:Bag>
	<rdf:li rdf:resource="http://identifiers.org/kegg.reaction/R12429"/>
	<rdf:li rdf:resource="http://identifiers.org/kegg.reaction/R12449"/>
	<rdf:li rdf:resource="http://identifiers.org/kegg.reaction/R12433"/>
	</rdf:Bag>
	</bqbiol:encodes>
	</rdf:Description>
	</rdf:RDF>
	</annotation>
            </fbc:geneProduct>
      <fbc:geneProduct fbc:id="G_CNAG_02562" fbc:label="CNA02562" metaid="G_CNAG_02562">
        <annotation>
	<rdf:RDF xmlns:rdf="http://www.w3.org/1999/02/22-rdf-syntax-ns#" xmlns:bqbiol="http://biomodels.net/biology-qualifiers/">
	<rdf:Description rdf:about="#G_CNAG_02562">
              <bqbiol:is>
	<rdf:Bag>
	<rdf:li rdf:resource="http://identifiers.org/ncbiprotein/CNAG_02562"/>
	</rdf:Bag>
	</bqbiol:is>
	
	<bqbiol:encodes>
	<rdf:Bag>
	<rdf:li rdf:resource="http://identifiers.org/kegg.reaction/R03857"/>
	<rdf:li rdf:resource="http://identifiers.org/kegg.reaction/R04095"/>
	<rdf:li rdf:resource="http://identifiers.org/kegg.reaction/R03990"/>
	<rdf:li rdf:resource="http://identifiers.org/kegg.reaction/R01279"/>
	<rdf:li rdf:resource="http://identifiers.org/kegg.reaction/R04754"/>
	<rdf:li rdf:resource="http://identifiers.org/kegg.reaction/R04751"/>
	<rdf:li rdf:resource="http://identifiers.org/kegg.reaction/R03777"/>
	<rdf:li rdf:resource="http://identifiers.org/kegg.reaction/R01175"/>
	</rdf:Bag>
	</bqbiol:encodes>
	</rdf:Description>
	</rdf:RDF>
	</annotation>
            </fbc:geneProduct>
      <fbc:geneProduct fbc:id="G_CNAG_00141" fbc:label="CNA00141" metaid="G_CNAG_00141">
        <annotation>
	<rdf:RDF xmlns:rdf="http://www.w3.org/1999/02/22-rdf-syntax-ns#" xmlns:bqbiol="http://biomodels.net/biology-qualifiers/">
	<rdf:Description rdf:about="#G_CNAG_00141">
              <bqbiol:is>
	<rdf:Bag>
	<rdf:li rdf:resource="http://identifiers.org/ncbiprotein/CNAG_00141"/>
	</rdf:Bag>
	</bqbiol:is>
	
	<bqbiol:encodes>
	<rdf:Bag>
	<rdf:li rdf:resource="http://identifiers.org/kegg.reaction/R11525"/>
	<rdf:li rdf:resource="http://identifiers.org/kegg.reaction/R11526"/>
	<rdf:li rdf:resource="http://identifiers.org/kegg.reaction/R11449"/>
	</rdf:Bag>
	</bqbiol:encodes>
	</rdf:Description>
	</rdf:RDF>
	</annotation>
            </fbc:geneProduct>
      <fbc:geneProduct fbc:id="G_CNAG_01231" fbc:label="CNA01231" metaid="G_CNAG_01231">
        <annotation>
	<rdf:RDF xmlns:rdf="http://www.w3.org/1999/02/22-rdf-syntax-ns#" xmlns:bqbiol="http://biomodels.net/biology-qualifiers/">
	<rdf:Description rdf:about="#G_CNAG_01231">
              <bqbiol:is>
	<rdf:Bag>
	<rdf:li rdf:resource="http://identifiers.org/ncbiprotein/CNAG_01231"/>
	</rdf:Bag>
	</bqbiol:is>
	
	<bqbiol:encodes>
	<rdf:Bag>
	<rdf:li rdf:resource="http://identifiers.org/kegg.reaction/R01157"/>
	</rdf:Bag>
	</bqbiol:encodes>
	</rdf:Description>
	</rdf:RDF>
	</annotation>
            </fbc:geneProduct>
      <fbc:geneProduct fbc:id="G_CNAG_00383" fbc:label="CNA00383" metaid="G_CNAG_00383">
        <annotation>
	<rdf:RDF xmlns:rdf="http://www.w3.org/1999/02/22-rdf-syntax-ns#" xmlns:bqbiol="http://biomodels.net/biology-qualifiers/">
	<rdf:Description rdf:about="#G_CNAG_00383">
              <bqbiol:is>
	<rdf:Bag>
	<rdf:li rdf:resource="http://identifiers.org/ncbiprotein/CNAG_00383"/>
	</rdf:Bag>
	</bqbiol:is>
	
	<bqbiol:encodes>
	<rdf:Bag/>
	</bqbiol:encodes>
	</rdf:Description>
	</rdf:RDF>
	</annotation>
            </fbc:geneProduct>
      <fbc:geneProduct fbc:id="G_CNAG_02561" fbc:label="CNA02561" metaid="G_CNAG_02561">
        <annotation>
	<rdf:RDF xmlns:rdf="http://www.w3.org/1999/02/22-rdf-syntax-ns#" xmlns:bqbiol="http://biomodels.net/biology-qualifiers/">
	<rdf:Description rdf:about="#G_CNAG_02561">
              <bqbiol:is>
	<rdf:Bag>
	<rdf:li rdf:resource="http://identifiers.org/ncbiprotein/CNAG_02561"/>
	</rdf:Bag>
	</bqbiol:is>
	
	<bqbiol:encodes>
	<rdf:Bag/>
	</bqbiol:encodes>
	</rdf:Description>
	</rdf:RDF>
	</annotation>
            </fbc:geneProduct>
      <fbc:geneProduct fbc:id="G_CNAG_04981" fbc:label="CNA04981" metaid="G_CNAG_04981">
        <annotation>
	<rdf:RDF xmlns:rdf="http://www.w3.org/1999/02/22-rdf-syntax-ns#" xmlns:bqbiol="http://biomodels.net/biology-qualifiers/">
	<rdf:Description rdf:about="#G_CNAG_04981">
              <bqbiol:is>
	<rdf:Bag>
	<rdf:li rdf:resource="http://identifiers.org/ncbiprotein/CNAG_04981"/>
	</rdf:Bag>
	</bqbiol:is>
	
	<bqbiol:encodes>
	<rdf:Bag>
	<rdf:li rdf:resource="http://identifiers.org/kegg.reaction/R00009"/>
	<rdf:li rdf:resource="http://identifiers.org/kegg.reaction/R00602"/>
	</rdf:Bag>
	</bqbiol:encodes>
	</rdf:Description>
	</rdf:RDF>
	</annotation>
            </fbc:geneProduct>
      <fbc:geneProduct fbc:id="G_CNAG_00143" fbc:label="CNA00143" metaid="G_CNAG_00143">
        <annotation>
	<rdf:RDF xmlns:rdf="http://www.w3.org/1999/02/22-rdf-syntax-ns#" xmlns:bqbiol="http://biomodels.net/biology-qualifiers/">
	<rdf:Description rdf:about="#G_CNAG_00143">
              <bqbiol:is>
	<rdf:Bag>
	<rdf:li rdf:resource="http://identifiers.org/ncbiprotein/CNAG_00143"/>
	</rdf:Bag>
	</bqbiol:is>
	
	<bqbiol:encodes>
	<rdf:Bag>
	<rdf:li rdf:resource="http://identifiers.org/kegg.reaction/R04591"/>
	</rdf:Bag>
	</bqbiol:encodes>
	</rdf:Description>
	</rdf:RDF>
	</annotation>
            </fbc:geneProduct>
      <fbc:geneProduct fbc:id="G_CNAG_06924" fbc:label="CNA06924" metaid="G_CNAG_06924">
        <annotation>
	<rdf:RDF xmlns:rdf="http://www.w3.org/1999/02/22-rdf-syntax-ns#" xmlns:bqbiol="http://biomodels.net/biology-qualifiers/">
	<rdf:Description rdf:about="#G_CNAG_06924">
              <bqbiol:is>
	<rdf:Bag>
	<rdf:li rdf:resource="http://identifiers.org/ncbiprotein/CNAG_06924"/>
	</rdf:Bag>
	</bqbiol:is>
	
	<bqbiol:encodes>
	<rdf:Bag>
	<rdf:li rdf:resource="http://identifiers.org/kegg.reaction/R03921"/>
	<rdf:li rdf:resource="http://identifiers.org/kegg.reaction/R03635"/>
	<rdf:li rdf:resource="http://identifiers.org/kegg.reaction/R02410"/>
	</rdf:Bag>
	</bqbiol:encodes>
	</rdf:Description>
	</rdf:RDF>
	</annotation>
            </fbc:geneProduct>
      <fbc:geneProduct fbc:id="G_CNAG_03898" fbc:label="CNA03898" metaid="G_CNAG_03898">
        <annotation>
	<rdf:RDF xmlns:rdf="http://www.w3.org/1999/02/22-rdf-syntax-ns#" xmlns:bqbiol="http://biomodels.net/biology-qualifiers/">
	<rdf:Description rdf:about="#G_CNAG_03898">
              <bqbiol:is>
	<rdf:Bag>
	<rdf:li rdf:resource="http://identifiers.org/ncbiprotein/CNAG_03898"/>
	</rdf:Bag>
	</bqbiol:is>
	
	<bqbiol:encodes>
	<rdf:Bag>
	<rdf:li rdf:resource="http://identifiers.org/kegg.reaction/R02021"/>
	</rdf:Bag>
	</bqbiol:encodes>
	</rdf:Description>
	</rdf:RDF>
	</annotation>
            </fbc:geneProduct>
      <fbc:geneProduct fbc:id="G_CNAG_01477" fbc:label="CNA01477" metaid="G_CNAG_01477">
        <annotation>
	<rdf:RDF xmlns:rdf="http://www.w3.org/1999/02/22-rdf-syntax-ns#" xmlns:bqbiol="http://biomodels.net/biology-qualifiers/">
	<rdf:Description rdf:about="#G_CNAG_01477">
              <bqbiol:is>
	<rdf:Bag>
	<rdf:li rdf:resource="http://identifiers.org/ncbiprotein/CNAG_01477"/>
	</rdf:Bag>
	</bqbiol:is>
	
	<bqbiol:encodes>
	<rdf:Bag>
	<rdf:li rdf:resource="http://identifiers.org/kegg.reaction/R01281"/>
	</rdf:Bag>
	</bqbiol:encodes>
	</rdf:Description>
	</rdf:RDF>
	</annotation>
            </fbc:geneProduct>
      <fbc:geneProduct fbc:id="G_CNAG_00388" fbc:label="CNA00388" metaid="G_CNAG_00388">
        <annotation>
	<rdf:RDF xmlns:rdf="http://www.w3.org/1999/02/22-rdf-syntax-ns#" xmlns:bqbiol="http://biomodels.net/biology-qualifiers/">
	<rdf:Description rdf:about="#G_CNAG_00388">
              <bqbiol:is>
	<rdf:Bag>
	<rdf:li rdf:resource="http://identifiers.org/ncbiprotein/CNAG_00388"/>
	</rdf:Bag>
	</bqbiol:is>
	
	<bqbiol:encodes>
	<rdf:Bag>
	<rdf:li rdf:resource="http://identifiers.org/kegg.reaction/R03469"/>
	</rdf:Bag>
	</bqbiol:encodes>
	</rdf:Description>
	</rdf:RDF>
	</annotation>
            </fbc:geneProduct>
      <fbc:geneProduct fbc:id="G_CNAG_04501" fbc:label="CNA04501" metaid="G_CNAG_04501">
        <annotation>
	<rdf:RDF xmlns:rdf="http://www.w3.org/1999/02/22-rdf-syntax-ns#" xmlns:bqbiol="http://biomodels.net/biology-qualifiers/">
	<rdf:Description rdf:about="#G_CNAG_04501">
              <bqbiol:is>
	<rdf:Bag>
	<rdf:li rdf:resource="http://identifiers.org/ncbiprotein/CNAG_04501"/>
	</rdf:Bag>
	</bqbiol:is>
	
	<bqbiol:encodes>
	<rdf:Bag>
	<rdf:li rdf:resource="http://identifiers.org/kegg.reaction/R03508"/>
	<rdf:li rdf:resource="http://identifiers.org/kegg.reaction/R00986"/>
	<rdf:li rdf:resource="http://identifiers.org/kegg.reaction/R03509"/>
	<rdf:li rdf:resource="http://identifiers.org/kegg.reaction/R00985"/>
	</rdf:Bag>
	</bqbiol:encodes>
	</rdf:Description>
	</rdf:RDF>
	</annotation>
            </fbc:geneProduct>
      <fbc:geneProduct fbc:id="G_CNAG_03412" fbc:label="CNA03412" metaid="G_CNAG_03412">
        <annotation>
	<rdf:RDF xmlns:rdf="http://www.w3.org/1999/02/22-rdf-syntax-ns#" xmlns:bqbiol="http://biomodels.net/biology-qualifiers/">
	<rdf:Description rdf:about="#G_CNAG_03412">
              <bqbiol:is>
	<rdf:Bag>
	<rdf:li rdf:resource="http://identifiers.org/ncbiprotein/CNAG_03412"/>
	</rdf:Bag>
	</bqbiol:is>
	
	<bqbiol:encodes>
	<rdf:Bag>
	<rdf:li rdf:resource="http://identifiers.org/kegg.reaction/R02334"/>
	<rdf:li rdf:resource="http://identifiers.org/kegg.reaction/R01206"/>
	<rdf:li rdf:resource="http://identifiers.org/kegg.reaction/R02333"/>
	</rdf:Bag>
	</bqbiol:encodes>
	</rdf:Description>
	</rdf:RDF>
	</annotation>
            </fbc:geneProduct>
      <fbc:geneProduct fbc:id="G_CNAG_04744" fbc:label="CNA04744" metaid="G_CNAG_04744">
        <annotation>
	<rdf:RDF xmlns:rdf="http://www.w3.org/1999/02/22-rdf-syntax-ns#" xmlns:bqbiol="http://biomodels.net/biology-qualifiers/">
	<rdf:Description rdf:about="#G_CNAG_04744">
              <bqbiol:is>
	<rdf:Bag>
	<rdf:li rdf:resource="http://identifiers.org/ncbiprotein/CNAG_04744"/>
	</rdf:Bag>
	</bqbiol:is>
	
	<bqbiol:encodes>
	<rdf:Bag>
	<rdf:li rdf:resource="http://identifiers.org/kegg.reaction/R01819"/>
	<rdf:li rdf:resource="http://identifiers.org/kegg.reaction/R00772"/>
	</rdf:Bag>
	</bqbiol:encodes>
	</rdf:Description>
	</rdf:RDF>
	</annotation>
            </fbc:geneProduct>
      <fbc:geneProduct fbc:id="G_CNAG_05833" fbc:label="CNA05833" metaid="G_CNAG_05833">
        <annotation>
	<rdf:RDF xmlns:rdf="http://www.w3.org/1999/02/22-rdf-syntax-ns#" xmlns:bqbiol="http://biomodels.net/biology-qualifiers/">
	<rdf:Description rdf:about="#G_CNAG_05833">
              <bqbiol:is>
	<rdf:Bag>
	<rdf:li rdf:resource="http://identifiers.org/ncbiprotein/CNAG_05833"/>
	</rdf:Bag>
	</bqbiol:is>
	
	<bqbiol:encodes>
	<rdf:Bag/>
	</bqbiol:encodes>
	</rdf:Description>
	</rdf:RDF>
	</annotation>
            </fbc:geneProduct>
      <fbc:geneProduct fbc:id="G_CNAG_01238" fbc:label="CNA01238" metaid="G_CNAG_01238">
        <annotation>
	<rdf:RDF xmlns:rdf="http://www.w3.org/1999/02/22-rdf-syntax-ns#" xmlns:bqbiol="http://biomodels.net/biology-qualifiers/">
	<rdf:Description rdf:about="#G_CNAG_01238">
              <bqbiol:is>
	<rdf:Bag>
	<rdf:li rdf:resource="http://identifiers.org/ncbiprotein/CNAG_01238"/>
	</rdf:Bag>
	</bqbiol:is>
	
	<bqbiol:encodes>
	<rdf:Bag>
	<rdf:li rdf:resource="http://identifiers.org/kegg.reaction/R02282"/>
	</rdf:Bag>
	</bqbiol:encodes>
	</rdf:Description>
	</rdf:RDF>
	</annotation>
            </fbc:geneProduct>
      <fbc:geneProduct fbc:id="G_CNAG_02793" fbc:label="CNA02793" metaid="G_CNAG_02793">
        <annotation>
	<rdf:RDF xmlns:rdf="http://www.w3.org/1999/02/22-rdf-syntax-ns#" xmlns:bqbiol="http://biomodels.net/biology-qualifiers/">
	<rdf:Description rdf:about="#G_CNAG_02793">
              <bqbiol:is>
	<rdf:Bag>
	<rdf:li rdf:resource="http://identifiers.org/ncbiprotein/CNAG_02793"/>
	</rdf:Bag>
	</bqbiol:is>
	
	<bqbiol:encodes>
	<rdf:Bag>
	<rdf:li rdf:resource="http://identifiers.org/kegg.reaction/R01960"/>
	</rdf:Bag>
	</bqbiol:encodes>
	</rdf:Description>
	</rdf:RDF>
	</annotation>
            </fbc:geneProduct>
      <fbc:geneProduct fbc:id="G_CNAG_01220" fbc:label="CNA01220" metaid="G_CNAG_01220">
        <annotation>
	<rdf:RDF xmlns:rdf="http://www.w3.org/1999/02/22-rdf-syntax-ns#" xmlns:bqbiol="http://biomodels.net/biology-qualifiers/">
	<rdf:Description rdf:about="#G_CNAG_01220">
              <bqbiol:is>
	<rdf:Bag>
	<rdf:li rdf:resource="http://identifiers.org/ncbiprotein/CNAG_01220"/>
	</rdf:Bag>
	</bqbiol:is>
	
	<bqbiol:encodes>
	<rdf:Bag>
	<rdf:li rdf:resource="http://identifiers.org/kegg.reaction/R00057"/>
	</rdf:Bag>
	</bqbiol:encodes>
	</rdf:Description>
	</rdf:RDF>
	</annotation>
            </fbc:geneProduct>
      <fbc:geneProduct fbc:id="G_CNAG_05820" fbc:label="CNA05820" metaid="G_CNAG_05820">
        <annotation>
	<rdf:RDF xmlns:rdf="http://www.w3.org/1999/02/22-rdf-syntax-ns#" xmlns:bqbiol="http://biomodels.net/biology-qualifiers/">
	<rdf:Description rdf:about="#G_CNAG_05820">
              <bqbiol:is>
	<rdf:Bag>
	<rdf:li rdf:resource="http://identifiers.org/ncbiprotein/CNAG_05820"/>
	</rdf:Bag>
	</bqbiol:is>
	
	<bqbiol:encodes>
	<rdf:Bag>
	<rdf:li rdf:resource="http://identifiers.org/kegg.reaction/R00734"/>
	<rdf:li rdf:resource="http://identifiers.org/kegg.reaction/R10845"/>
	<rdf:li rdf:resource="http://identifiers.org/kegg.reaction/R01939"/>
	<rdf:li rdf:resource="http://identifiers.org/kegg.reaction/R00694"/>
	<rdf:li rdf:resource="http://identifiers.org/kegg.reaction/R01731"/>
	<rdf:li rdf:resource="http://identifiers.org/kegg.reaction/R07396"/>
	</rdf:Bag>
	</bqbiol:encodes>
	</rdf:Description>
	</rdf:RDF>
	</annotation>
            </fbc:geneProduct>
      <fbc:geneProduct fbc:id="G_CNAG_02795" fbc:label="CNA02795" metaid="G_CNAG_02795">
        <annotation>
	<rdf:RDF xmlns:rdf="http://www.w3.org/1999/02/22-rdf-syntax-ns#" xmlns:bqbiol="http://biomodels.net/biology-qualifiers/">
	<rdf:Description rdf:about="#G_CNAG_02795">
              <bqbiol:is>
	<rdf:Bag>
	<rdf:li rdf:resource="http://identifiers.org/ncbiprotein/CNAG_02795"/>
	</rdf:Bag>
	</bqbiol:is>
	
	<bqbiol:encodes>
	<rdf:Bag>
	<rdf:li rdf:resource="http://identifiers.org/kegg.reaction/R04325"/>
	<rdf:li rdf:resource="http://identifiers.org/kegg.reaction/R04326"/>
	</rdf:Bag>
	</bqbiol:encodes>
	</rdf:Description>
	</rdf:RDF>
	</annotation>
            </fbc:geneProduct>
      <fbc:geneProduct fbc:id="G_CNAG_01464" fbc:label="CNA01464" metaid="G_CNAG_01464">
        <annotation>
	<rdf:RDF xmlns:rdf="http://www.w3.org/1999/02/22-rdf-syntax-ns#" xmlns:bqbiol="http://biomodels.net/biology-qualifiers/">
	<rdf:Description rdf:about="#G_CNAG_01464">
              <bqbiol:is>
	<rdf:Bag>
	<rdf:li rdf:resource="http://identifiers.org/ncbiprotein/CNAG_01464"/>
	</rdf:Bag>
	</bqbiol:is>
	
	<bqbiol:encodes>
	<rdf:Bag>
	<rdf:li rdf:resource="http://identifiers.org/kegg.reaction/R05724"/>
	<rdf:li rdf:resource="http://identifiers.org/kegg.reaction/R05725"/>
	</rdf:Bag>
	</bqbiol:encodes>
	</rdf:Description>
	</rdf:RDF>
	</annotation>
            </fbc:geneProduct>
      <fbc:geneProduct fbc:id="G_CNAG_02552" fbc:label="CNA02552" metaid="G_CNAG_02552">
        <annotation>
	<rdf:RDF xmlns:rdf="http://www.w3.org/1999/02/22-rdf-syntax-ns#" xmlns:bqbiol="http://biomodels.net/biology-qualifiers/">
	<rdf:Description rdf:about="#G_CNAG_02552">
              <bqbiol:is>
	<rdf:Bag>
	<rdf:li rdf:resource="http://identifiers.org/ncbiprotein/CNAG_02552"/>
	</rdf:Bag>
	</bqbiol:is>
	
	<bqbiol:encodes>
	<rdf:Bag>
	<rdf:li rdf:resource="http://identifiers.org/kegg.reaction/R01067"/>
	<rdf:li rdf:resource="http://identifiers.org/kegg.reaction/R01830"/>
	<rdf:li rdf:resource="http://identifiers.org/kegg.reaction/R01641"/>
	<rdf:li rdf:resource="http://identifiers.org/kegg.reaction/R06863"/>
	<rdf:li rdf:resource="http://identifiers.org/kegg.reaction/R06861"/>
	</rdf:Bag>
	</bqbiol:encodes>
	</rdf:Description>
	</rdf:RDF>
	</annotation>
            </fbc:geneProduct>
      <fbc:geneProduct fbc:id="G_CNAG_01221" fbc:label="CNA01221" metaid="G_CNAG_01221">
        <annotation>
	<rdf:RDF xmlns:rdf="http://www.w3.org/1999/02/22-rdf-syntax-ns#" xmlns:bqbiol="http://biomodels.net/biology-qualifiers/">
	<rdf:Description rdf:about="#G_CNAG_01221">
              <bqbiol:is>
	<rdf:Bag>
	<rdf:li rdf:resource="http://identifiers.org/ncbiprotein/CNAG_01221"/>
	</rdf:Bag>
	</bqbiol:is>
	
	<bqbiol:encodes>
	<rdf:Bag>
	<rdf:li rdf:resource="http://identifiers.org/kegg.reaction/R05556"/>
	</rdf:Bag>
	</bqbiol:encodes>
	</rdf:Description>
	</rdf:RDF>
	</annotation>
            </fbc:geneProduct>
      <fbc:geneProduct fbc:id="G_CNAG_02794" fbc:label="CNA02794" metaid="G_CNAG_02794">
        <annotation>
	<rdf:RDF xmlns:rdf="http://www.w3.org/1999/02/22-rdf-syntax-ns#" xmlns:bqbiol="http://biomodels.net/biology-qualifiers/">
	<rdf:Description rdf:about="#G_CNAG_02794">
              <bqbiol:is>
	<rdf:Bag>
	<rdf:li rdf:resource="http://identifiers.org/ncbiprotein/CNAG_02794"/>
	</rdf:Bag>
	</bqbiol:is>
	
	<bqbiol:encodes>
	<rdf:Bag>
	<rdf:li rdf:resource="http://identifiers.org/kegg.reaction/R01868"/>
	</rdf:Bag>
	</bqbiol:encodes>
	</rdf:Description>
	</rdf:RDF>
	</annotation>
            </fbc:geneProduct>
      <fbc:geneProduct fbc:id="G_CNAG_04734" fbc:label="CNA04734" metaid="G_CNAG_04734">
        <annotation>
	<rdf:RDF xmlns:rdf="http://www.w3.org/1999/02/22-rdf-syntax-ns#" xmlns:bqbiol="http://biomodels.net/biology-qualifiers/">
	<rdf:Description rdf:about="#G_CNAG_04734">
              <bqbiol:is>
	<rdf:Bag>
	<rdf:li rdf:resource="http://identifiers.org/ncbiprotein/CNAG_04734"/>
	</rdf:Bag>
	</bqbiol:is>
	
	<bqbiol:encodes>
	<rdf:Bag/>
	</bqbiol:encodes>
	</rdf:Description>
	</rdf:RDF>
	</annotation>
            </fbc:geneProduct>
      <fbc:geneProduct fbc:id="G_CNAG_02796" fbc:label="CNA02796" metaid="G_CNAG_02796">
        <annotation>
	<rdf:RDF xmlns:rdf="http://www.w3.org/1999/02/22-rdf-syntax-ns#" xmlns:bqbiol="http://biomodels.net/biology-qualifiers/">
	<rdf:Description rdf:about="#G_CNAG_02796">
              <bqbiol:is>
	<rdf:Bag>
	<rdf:li rdf:resource="http://identifiers.org/ncbiprotein/CNAG_02796"/>
	</rdf:Bag>
	</bqbiol:is>
	
	<bqbiol:encodes>
	<rdf:Bag>
	<rdf:li rdf:resource="http://identifiers.org/kegg.reaction/R01826"/>
	</rdf:Bag>
	</bqbiol:encodes>
	</rdf:Description>
	</rdf:RDF>
	</annotation>
            </fbc:geneProduct>
      <fbc:geneProduct fbc:id="G_CNAG_03646" fbc:label="CNA03646" metaid="G_CNAG_03646">
        <annotation>
	<rdf:RDF xmlns:rdf="http://www.w3.org/1999/02/22-rdf-syntax-ns#" xmlns:bqbiol="http://biomodels.net/biology-qualifiers/">
	<rdf:Description rdf:about="#G_CNAG_03646">
              <bqbiol:is>
	<rdf:Bag>
	<rdf:li rdf:resource="http://identifiers.org/ncbiprotein/CNAG_03646"/>
	</rdf:Bag>
	</bqbiol:is>
	
	<bqbiol:encodes>
	<rdf:Bag>
	<rdf:li rdf:resource="http://identifiers.org/kegg.reaction/R04640"/>
	</rdf:Bag>
	</bqbiol:encodes>
	</rdf:Description>
	</rdf:RDF>
	</annotation>
            </fbc:geneProduct>
      <fbc:geneProduct fbc:id="G_CNAG_02554" fbc:label="CNA02554" metaid="G_CNAG_02554">
        <annotation>
	<rdf:RDF xmlns:rdf="http://www.w3.org/1999/02/22-rdf-syntax-ns#" xmlns:bqbiol="http://biomodels.net/biology-qualifiers/">
	<rdf:Description rdf:about="#G_CNAG_02554">
              <bqbiol:is>
	<rdf:Bag>
	<rdf:li rdf:resource="http://identifiers.org/ncbiprotein/CNAG_02554"/>
	</rdf:Bag>
	</bqbiol:is>
	
	<bqbiol:encodes>
	<rdf:Bag/>
	</bqbiol:encodes>
	</rdf:Description>
	</rdf:RDF>
	</annotation>
            </fbc:geneProduct>
      <fbc:geneProduct fbc:id="G_CNAG_02799" fbc:label="CNA02799" metaid="G_CNAG_02799">
        <annotation>
	<rdf:RDF xmlns:rdf="http://www.w3.org/1999/02/22-rdf-syntax-ns#" xmlns:bqbiol="http://biomodels.net/biology-qualifiers/">
	<rdf:Description rdf:about="#G_CNAG_02799">
              <bqbiol:is>
	<rdf:Bag>
	<rdf:li rdf:resource="http://identifiers.org/ncbiprotein/CNAG_02799"/>
	</rdf:Bag>
	</bqbiol:is>
	
	<bqbiol:encodes>
	<rdf:Bag>
	<rdf:li rdf:resource="http://identifiers.org/kegg.reaction/R01011"/>
	<rdf:li rdf:resource="http://identifiers.org/kegg.reaction/R01059"/>
	</rdf:Bag>
	</bqbiol:encodes>
	</rdf:Description>
	</rdf:RDF>
	</annotation>
            </fbc:geneProduct>
      <fbc:geneProduct fbc:id="G_CNAG_02315" fbc:label="CNA02315" metaid="G_CNAG_02315">
        <annotation>
	<rdf:RDF xmlns:rdf="http://www.w3.org/1999/02/22-rdf-syntax-ns#" xmlns:bqbiol="http://biomodels.net/biology-qualifiers/">
	<rdf:Description rdf:about="#G_CNAG_02315">
              <bqbiol:is>
	<rdf:Bag>
	<rdf:li rdf:resource="http://identifiers.org/ncbiprotein/CNAG_02315"/>
	</rdf:Bag>
	</bqbiol:is>
	
	<bqbiol:encodes>
	<rdf:Bag/>
	</bqbiol:encodes>
	</rdf:Description>
	</rdf:RDF>
	</annotation>
            </fbc:geneProduct>
      <fbc:geneProduct fbc:id="G_CNAG_06917" fbc:label="CNA06917" metaid="G_CNAG_06917">
        <annotation>
	<rdf:RDF xmlns:rdf="http://www.w3.org/1999/02/22-rdf-syntax-ns#" xmlns:bqbiol="http://biomodels.net/biology-qualifiers/">
	<rdf:Description rdf:about="#G_CNAG_06917">
              <bqbiol:is>
	<rdf:Bag>
	<rdf:li rdf:resource="http://identifiers.org/ncbiprotein/CNAG_06917"/>
	</rdf:Bag>
	</bqbiol:is>
	
	<bqbiol:encodes>
	<rdf:Bag>
	<rdf:li rdf:resource="http://identifiers.org/kegg.reaction/R12578"/>
	<rdf:li rdf:resource="http://identifiers.org/kegg.reaction/R12571"/>
	</rdf:Bag>
	</bqbiol:encodes>
	</rdf:Description>
	</rdf:RDF>
	</annotation>
            </fbc:geneProduct>
      <fbc:geneProduct fbc:id="G_CNAG_00138" fbc:label="CNA00138" metaid="G_CNAG_00138">
        <annotation>
	<rdf:RDF xmlns:rdf="http://www.w3.org/1999/02/22-rdf-syntax-ns#" xmlns:bqbiol="http://biomodels.net/biology-qualifiers/">
	<rdf:Description rdf:about="#G_CNAG_00138">
              <bqbiol:is>
	<rdf:Bag>
	<rdf:li rdf:resource="http://identifiers.org/ncbiprotein/CNAG_00138"/>
	</rdf:Bag>
	</bqbiol:is>
	
	<bqbiol:encodes>
	<rdf:Bag>
	<rdf:li rdf:resource="http://identifiers.org/kegg.reaction/R09737"/>
	</rdf:Bag>
	</bqbiol:encodes>
	</rdf:Description>
	</rdf:RDF>
	</annotation>
            </fbc:geneProduct>
      <fbc:geneProduct fbc:id="G_CNAG_01469" fbc:label="CNA01469" metaid="G_CNAG_01469">
        <annotation>
	<rdf:RDF xmlns:rdf="http://www.w3.org/1999/02/22-rdf-syntax-ns#" xmlns:bqbiol="http://biomodels.net/biology-qualifiers/">
	<rdf:Description rdf:about="#G_CNAG_01469">
              <bqbiol:is>
	<rdf:Bag>
	<rdf:li rdf:resource="http://identifiers.org/ncbiprotein/CNAG_01469"/>
	</rdf:Bag>
	</bqbiol:is>
	
	<bqbiol:encodes>
	<rdf:Bag>
	<rdf:li rdf:resource="http://identifiers.org/kegg.reaction/R01800"/>
	</rdf:Bag>
	</bqbiol:encodes>
	</rdf:Description>
	</rdf:RDF>
	</annotation>
            </fbc:geneProduct>
      <fbc:geneProduct fbc:id="G_CNAG_05828" fbc:label="CNA05828" metaid="G_CNAG_05828">
        <annotation>
	<rdf:RDF xmlns:rdf="http://www.w3.org/1999/02/22-rdf-syntax-ns#" xmlns:bqbiol="http://biomodels.net/biology-qualifiers/">
	<rdf:Description rdf:about="#G_CNAG_05828">
              <bqbiol:is>
	<rdf:Bag>
	<rdf:li rdf:resource="http://identifiers.org/ncbiprotein/CNAG_05828"/>
	</rdf:Bag>
	</bqbiol:is>
	
	<bqbiol:encodes>
	<rdf:Bag>
	<rdf:li rdf:resource="http://identifiers.org/kegg.reaction/R00416"/>
	</rdf:Bag>
	</bqbiol:encodes>
	</rdf:Description>
	</rdf:RDF>
	</annotation>
            </fbc:geneProduct>
      <fbc:geneProduct fbc:id="G_CNAG_01229" fbc:label="CNA01229" metaid="G_CNAG_01229">
        <annotation>
	<rdf:RDF xmlns:rdf="http://www.w3.org/1999/02/22-rdf-syntax-ns#" xmlns:bqbiol="http://biomodels.net/biology-qualifiers/">
	<rdf:Description rdf:about="#G_CNAG_01229">
              <bqbiol:is>
	<rdf:Bag>
	<rdf:li rdf:resource="http://identifiers.org/ncbiprotein/CNAG_01229"/>
	</rdf:Bag>
	</bqbiol:is>
	
	<bqbiol:encodes>
	<rdf:Bag>
	<rdf:li rdf:resource="http://identifiers.org/kegg.reaction/R00196"/>
	</rdf:Bag>
	</bqbiol:encodes>
	</rdf:Description>
	</rdf:RDF>
	</annotation>
            </fbc:geneProduct>
      <fbc:geneProduct fbc:id="G_CNAG_00371" fbc:label="CNA00371" metaid="G_CNAG_00371">
        <annotation>
	<rdf:RDF xmlns:rdf="http://www.w3.org/1999/02/22-rdf-syntax-ns#" xmlns:bqbiol="http://biomodels.net/biology-qualifiers/">
	<rdf:Description rdf:about="#G_CNAG_00371">
              <bqbiol:is>
	<rdf:Bag>
	<rdf:li rdf:resource="http://identifiers.org/ncbiprotein/CNAG_00371"/>
	</rdf:Bag>
	</bqbiol:is>
	
	<bqbiol:encodes>
	<rdf:Bag>
	<rdf:li rdf:resource="http://identifiers.org/kegg.reaction/R07893"/>
	<rdf:li rdf:resource="http://identifiers.org/kegg.reaction/R04740"/>
	<rdf:li rdf:resource="http://identifiers.org/kegg.reaction/R07889"/>
	<rdf:li rdf:resource="http://identifiers.org/kegg.reaction/R04204"/>
	<rdf:li rdf:resource="http://identifiers.org/kegg.reaction/R04224"/>
	<rdf:li rdf:resource="http://identifiers.org/kegg.reaction/R04746"/>
	<rdf:li rdf:resource="http://identifiers.org/kegg.reaction/R04137"/>
	<rdf:li rdf:resource="http://identifiers.org/kegg.reaction/R04749"/>
	<rdf:li rdf:resource="http://identifiers.org/kegg.reaction/R02685"/>
	<rdf:li rdf:resource="http://identifiers.org/kegg.reaction/R04170"/>
	<rdf:li rdf:resource="http://identifiers.org/kegg.reaction/R07897"/>
	<rdf:li rdf:resource="http://identifiers.org/kegg.reaction/R05595"/>
	<rdf:li rdf:resource="http://identifiers.org/kegg.reaction/R04744"/>
	<rdf:li rdf:resource="http://identifiers.org/kegg.reaction/R03026"/>
	<rdf:li rdf:resource="http://identifiers.org/kegg.reaction/R04738"/>
	</rdf:Bag>
	</bqbiol:encodes>
	</rdf:Description>
	</rdf:RDF>
	</annotation>
            </fbc:geneProduct>
      <fbc:geneProduct fbc:id="G_CNAG_04961" fbc:label="CNA04961" metaid="G_CNAG_04961">
        <annotation>
	<rdf:RDF xmlns:rdf="http://www.w3.org/1999/02/22-rdf-syntax-ns#" xmlns:bqbiol="http://biomodels.net/biology-qualifiers/">
	<rdf:Description rdf:about="#G_CNAG_04961">
              <bqbiol:is>
	<rdf:Bag>
	<rdf:li rdf:resource="http://identifiers.org/ncbiprotein/CNAG_04961"/>
	</rdf:Bag>
	</bqbiol:is>
	
	<bqbiol:encodes>
	<rdf:Bag>
	<rdf:li rdf:resource="http://identifiers.org/kegg.reaction/R00965"/>
	</rdf:Bag>
	</bqbiol:encodes>
	</rdf:Description>
	</rdf:RDF>
	</annotation>
            </fbc:geneProduct>
      <fbc:geneProduct fbc:id="G_CNAG_02540" fbc:label="CNA02540" metaid="G_CNAG_02540">
        <annotation>
	<rdf:RDF xmlns:rdf="http://www.w3.org/1999/02/22-rdf-syntax-ns#" xmlns:bqbiol="http://biomodels.net/biology-qualifiers/">
	<rdf:Description rdf:about="#G_CNAG_02540">
              <bqbiol:is>
	<rdf:Bag>
	<rdf:li rdf:resource="http://identifiers.org/ncbiprotein/CNAG_02540"/>
	</rdf:Bag>
	</bqbiol:is>
	
	<bqbiol:encodes>
	<rdf:Bag/>
	</bqbiol:encodes>
	</rdf:Description>
	</rdf:RDF>
	</annotation>
            </fbc:geneProduct>
      <fbc:geneProduct fbc:id="G_CNAG_02781" fbc:label="CNA02781" metaid="G_CNAG_02781">
        <annotation>
	<rdf:RDF xmlns:rdf="http://www.w3.org/1999/02/22-rdf-syntax-ns#" xmlns:bqbiol="http://biomodels.net/biology-qualifiers/">
	<rdf:Description rdf:about="#G_CNAG_02781">
              <bqbiol:is>
	<rdf:Bag>
	<rdf:li rdf:resource="http://identifiers.org/ncbiprotein/CNAG_02781"/>
	</rdf:Bag>
	</bqbiol:is>
	
	<bqbiol:encodes>
	<rdf:Bag>
	<rdf:li rdf:resource="http://identifiers.org/kegg.reaction/R10550"/>
	</rdf:Bag>
	</bqbiol:encodes>
	</rdf:Description>
	</rdf:RDF>
	</annotation>
            </fbc:geneProduct>
      <fbc:geneProduct fbc:id="G_CNAG_00121" fbc:label="CNA00121" metaid="G_CNAG_00121">
        <annotation>
	<rdf:RDF xmlns:rdf="http://www.w3.org/1999/02/22-rdf-syntax-ns#" xmlns:bqbiol="http://biomodels.net/biology-qualifiers/">
	<rdf:Description rdf:about="#G_CNAG_00121">
              <bqbiol:is>
	<rdf:Bag>
	<rdf:li rdf:resource="http://identifiers.org/ncbiprotein/CNAG_00121"/>
	</rdf:Bag>
	</bqbiol:is>
	
	<bqbiol:encodes>
	<rdf:Bag>
	<rdf:li rdf:resource="http://identifiers.org/kegg.reaction/R00842"/>
	</rdf:Bag>
	</bqbiol:encodes>
	</rdf:Description>
	</rdf:RDF>
	</annotation>
            </fbc:geneProduct>
      <fbc:geneProduct fbc:id="G_CNAG_03871" fbc:label="CNA03871" metaid="G_CNAG_03871">
        <annotation>
	<rdf:RDF xmlns:rdf="http://www.w3.org/1999/02/22-rdf-syntax-ns#" xmlns:bqbiol="http://biomodels.net/biology-qualifiers/">
	<rdf:Description rdf:about="#G_CNAG_03871">
              <bqbiol:is>
	<rdf:Bag>
	<rdf:li rdf:resource="http://identifiers.org/ncbiprotein/CNAG_03871"/>
	</rdf:Bag>
	</bqbiol:is>
	
	<bqbiol:encodes>
	<rdf:Bag>
	<rdf:li rdf:resource="http://identifiers.org/kegg.reaction/R01010"/>
	<rdf:li rdf:resource="http://identifiers.org/kegg.reaction/R11527"/>
	<rdf:li rdf:resource="http://identifiers.org/kegg.reaction/R00548"/>
	<rdf:li rdf:resource="http://identifiers.org/kegg.reaction/R02135"/>
	</rdf:Bag>
	</bqbiol:encodes>
	</rdf:Description>
	</rdf:RDF>
	</annotation>
            </fbc:geneProduct>
      <fbc:geneProduct fbc:id="G_CNAG_00122" fbc:label="CNA00122" metaid="G_CNAG_00122">
        <annotation>
	<rdf:RDF xmlns:rdf="http://www.w3.org/1999/02/22-rdf-syntax-ns#" xmlns:bqbiol="http://biomodels.net/biology-qualifiers/">
	<rdf:Description rdf:about="#G_CNAG_00122">
              <bqbiol:is>
	<rdf:Bag>
	<rdf:li rdf:resource="http://identifiers.org/ncbiprotein/CNAG_00122"/>
	</rdf:Bag>
	</bqbiol:is>
	
	<bqbiol:encodes>
	<rdf:Bag>
	<rdf:li rdf:resource="http://identifiers.org/kegg.reaction/R02112"/>
	<rdf:li rdf:resource="http://identifiers.org/kegg.reaction/R11262"/>
	</rdf:Bag>
	</bqbiol:encodes>
	</rdf:Description>
	</rdf:RDF>
	</annotation>
            </fbc:geneProduct>
      <fbc:geneProduct fbc:id="G_CNAG_02786" fbc:label="CNA02786" metaid="G_CNAG_02786">
        <annotation>
	<rdf:RDF xmlns:rdf="http://www.w3.org/1999/02/22-rdf-syntax-ns#" xmlns:bqbiol="http://biomodels.net/biology-qualifiers/">
	<rdf:Description rdf:about="#G_CNAG_02786">
              <bqbiol:is>
	<rdf:Bag>
	<rdf:li rdf:resource="http://identifiers.org/ncbiprotein/CNAG_02786"/>
	</rdf:Bag>
	</bqbiol:is>
	
	<bqbiol:encodes>
	<rdf:Bag>
	<rdf:li rdf:resource="http://identifiers.org/kegg.reaction/R03504"/>
	<rdf:li rdf:resource="http://identifiers.org/kegg.reaction/R03503"/>
	<rdf:li rdf:resource="http://identifiers.org/kegg.reaction/R03067"/>
	<rdf:li rdf:resource="http://identifiers.org/kegg.reaction/R03066"/>
	</rdf:Bag>
	</bqbiol:encodes>
	</rdf:Description>
	</rdf:RDF>
	</annotation>
            </fbc:geneProduct>
      <fbc:geneProduct fbc:id="G_CNAG_00365" fbc:label="CNA00365" metaid="G_CNAG_00365">
        <annotation>
	<rdf:RDF xmlns:rdf="http://www.w3.org/1999/02/22-rdf-syntax-ns#" xmlns:bqbiol="http://biomodels.net/biology-qualifiers/">
	<rdf:Description rdf:about="#G_CNAG_00365">
              <bqbiol:is>
	<rdf:Bag>
	<rdf:li rdf:resource="http://identifiers.org/ncbiprotein/CNAG_00365"/>
	</rdf:Bag>
	</bqbiol:is>
	
	<bqbiol:encodes>
	<rdf:Bag>
	<rdf:li rdf:resource="http://identifiers.org/kegg.reaction/R04480"/>
	<rdf:li rdf:resource="http://identifiers.org/kegg.reaction/R01318"/>
	<rdf:li rdf:resource="http://identifiers.org/kegg.reaction/R03438"/>
	<rdf:li rdf:resource="http://identifiers.org/kegg.reaction/R02241"/>
	</rdf:Bag>
	</bqbiol:encodes>
	</rdf:Description>
	</rdf:RDF>
	</annotation>
            </fbc:geneProduct>
      <fbc:geneProduct fbc:id="G_CNAG_01212" fbc:label="CNA01212" metaid="G_CNAG_01212">
        <annotation>
	<rdf:RDF xmlns:rdf="http://www.w3.org/1999/02/22-rdf-syntax-ns#" xmlns:bqbiol="http://biomodels.net/biology-qualifiers/">
	<rdf:Description rdf:about="#G_CNAG_01212">
              <bqbiol:is>
	<rdf:Bag>
	<rdf:li rdf:resource="http://identifiers.org/ncbiprotein/CNAG_01212"/>
	</rdf:Bag>
	</bqbiol:is>
	
	<bqbiol:encodes>
	<rdf:Bag>
	<rdf:li rdf:resource="http://identifiers.org/kegg.reaction/R00336"/>
	</rdf:Bag>
	</bqbiol:encodes>
	</rdf:Description>
	</rdf:RDF>
	</annotation>
            </fbc:geneProduct>
      <fbc:geneProduct fbc:id="G_CNAG_06901" fbc:label="CNA06901" metaid="G_CNAG_06901">
        <annotation>
	<rdf:RDF xmlns:rdf="http://www.w3.org/1999/02/22-rdf-syntax-ns#" xmlns:bqbiol="http://biomodels.net/biology-qualifiers/">
	<rdf:Description rdf:about="#G_CNAG_06901">
              <bqbiol:is>
	<rdf:Bag>
	<rdf:li rdf:resource="http://identifiers.org/ncbiprotein/CNAG_06901"/>
	</rdf:Bag>
	</bqbiol:is>
	
	<bqbiol:encodes>
	<rdf:Bag>
	<rdf:li rdf:resource="http://identifiers.org/kegg.reaction/R01007"/>
	</rdf:Bag>
	</bqbiol:encodes>
	</rdf:Description>
	</rdf:RDF>
	</annotation>
            </fbc:geneProduct>
      <fbc:geneProduct fbc:id="G_CNAG_06900" fbc:label="CNA06900" metaid="G_CNAG_06900">
        <annotation>
	<rdf:RDF xmlns:rdf="http://www.w3.org/1999/02/22-rdf-syntax-ns#" xmlns:bqbiol="http://biomodels.net/biology-qualifiers/">
	<rdf:Description rdf:about="#G_CNAG_06900">
              <bqbiol:is>
	<rdf:Bag>
	<rdf:li rdf:resource="http://identifiers.org/ncbiprotein/CNAG_06900"/>
	</rdf:Bag>
	</bqbiol:is>
	
	<bqbiol:encodes>
	<rdf:Bag>
	<rdf:li rdf:resource="http://identifiers.org/kegg.reaction/R01518"/>
	</rdf:Bag>
	</bqbiol:encodes>
	</rdf:Description>
	</rdf:RDF>
	</annotation>
            </fbc:geneProduct>
      <fbc:geneProduct fbc:id="G_CNAG_02787" fbc:label="CNA02787" metaid="G_CNAG_02787">
        <annotation>
	<rdf:RDF xmlns:rdf="http://www.w3.org/1999/02/22-rdf-syntax-ns#" xmlns:bqbiol="http://biomodels.net/biology-qualifiers/">
	<rdf:Description rdf:about="#G_CNAG_02787">
              <bqbiol:is>
	<rdf:Bag>
	<rdf:li rdf:resource="http://identifiers.org/ncbiprotein/CNAG_02787"/>
	</rdf:Bag>
	</bqbiol:is>
	
	<bqbiol:encodes>
	<rdf:Bag>
	<rdf:li rdf:resource="http://identifiers.org/kegg.reaction/R00130"/>
	</rdf:Bag>
	</bqbiol:encodes>
	</rdf:Description>
	</rdf:RDF>
	</annotation>
            </fbc:geneProduct>
      <fbc:geneProduct fbc:id="G_CNAG_00126" fbc:label="CNA00126" metaid="G_CNAG_00126">
        <annotation>
	<rdf:RDF xmlns:rdf="http://www.w3.org/1999/02/22-rdf-syntax-ns#" xmlns:bqbiol="http://biomodels.net/biology-qualifiers/">
	<rdf:Description rdf:about="#G_CNAG_00126">
              <bqbiol:is>
	<rdf:Bag>
	<rdf:li rdf:resource="http://identifiers.org/ncbiprotein/CNAG_00126"/>
	</rdf:Bag>
	</bqbiol:is>
	
	<bqbiol:encodes>
	<rdf:Bag>
	<rdf:li rdf:resource="http://identifiers.org/kegg.reaction/R04964"/>
	<rdf:li rdf:resource="http://identifiers.org/kegg.reaction/R10116"/>
	<rdf:li rdf:resource="http://identifiers.org/kegg.reaction/R04543"/>
	<rdf:li rdf:resource="http://identifiers.org/kegg.reaction/R04533"/>
	<rdf:li rdf:resource="http://identifiers.org/kegg.reaction/R02767"/>
	<rdf:li rdf:resource="http://identifiers.org/kegg.reaction/R10120"/>
	<rdf:li rdf:resource="http://identifiers.org/kegg.reaction/R04953"/>
	<rdf:li rdf:resource="http://identifiers.org/kegg.reaction/R07763"/>
	<rdf:li rdf:resource="http://identifiers.org/kegg.reaction/R04536"/>
	<rdf:li rdf:resource="http://identifiers.org/kegg.reaction/R04566"/>
	<rdf:li rdf:resource="http://identifiers.org/kegg.reaction/R04534"/>
	</rdf:Bag>
	</bqbiol:encodes>
	</rdf:Description>
	</rdf:RDF>
	</annotation>
            </fbc:geneProduct>
      <fbc:geneProduct fbc:id="G_CNAG_03875" fbc:label="CNA03875" metaid="G_CNAG_03875">
        <annotation>
	<rdf:RDF xmlns:rdf="http://www.w3.org/1999/02/22-rdf-syntax-ns#" xmlns:bqbiol="http://biomodels.net/biology-qualifiers/">
	<rdf:Description rdf:about="#G_CNAG_03875">
              <bqbiol:is>
	<rdf:Bag>
	<rdf:li rdf:resource="http://identifiers.org/ncbiprotein/CNAG_03875"/>
	</rdf:Bag>
	</bqbiol:is>
	
	<bqbiol:encodes>
	<rdf:Bag>
	<rdf:li rdf:resource="http://identifiers.org/kegg.reaction/R00955"/>
	</rdf:Bag>
	</bqbiol:encodes>
	</rdf:Description>
	</rdf:RDF>
	</annotation>
            </fbc:geneProduct>
      <fbc:geneProduct fbc:id="G_CNAG_02545" fbc:label="CNA02545" metaid="G_CNAG_02545">
        <annotation>
	<rdf:RDF xmlns:rdf="http://www.w3.org/1999/02/22-rdf-syntax-ns#" xmlns:bqbiol="http://biomodels.net/biology-qualifiers/">
	<rdf:Description rdf:about="#G_CNAG_02545">
              <bqbiol:is>
	<rdf:Bag>
	<rdf:li rdf:resource="http://identifiers.org/ncbiprotein/CNAG_02545"/>
	</rdf:Bag>
	</bqbiol:is>
	
	<bqbiol:encodes>
	<rdf:Bag>
	<rdf:li rdf:resource="http://identifiers.org/kegg.reaction/R00004"/>
	</rdf:Bag>
	</bqbiol:encodes>
	</rdf:Description>
	</rdf:RDF>
	</annotation>
            </fbc:geneProduct>
      <fbc:geneProduct fbc:id="G_CNAG_04969" fbc:label="CNA04969" metaid="G_CNAG_04969">
        <annotation>
	<rdf:RDF xmlns:rdf="http://www.w3.org/1999/02/22-rdf-syntax-ns#" xmlns:bqbiol="http://biomodels.net/biology-qualifiers/">
	<rdf:Description rdf:about="#G_CNAG_04969">
              <bqbiol:is>
	<rdf:Bag>
	<rdf:li rdf:resource="http://identifiers.org/ncbiprotein/CNAG_04969"/>
	</rdf:Bag>
	</bqbiol:is>
	
	<bqbiol:encodes>
	<rdf:Bag>
	<rdf:li rdf:resource="http://identifiers.org/kegg.reaction/R00286"/>
	</rdf:Bag>
	</bqbiol:encodes>
	</rdf:Description>
	</rdf:RDF>
	</annotation>
            </fbc:geneProduct>
      <fbc:geneProduct fbc:id="G_CNAG_01216" fbc:label="CNA01216" metaid="G_CNAG_01216">
        <annotation>
	<rdf:RDF xmlns:rdf="http://www.w3.org/1999/02/22-rdf-syntax-ns#" xmlns:bqbiol="http://biomodels.net/biology-qualifiers/">
	<rdf:Description rdf:about="#G_CNAG_01216">
              <bqbiol:is>
	<rdf:Bag>
	<rdf:li rdf:resource="http://identifiers.org/ncbiprotein/CNAG_01216"/>
	</rdf:Bag>
	</bqbiol:is>
	
	<bqbiol:encodes>
	<rdf:Bag>
	<rdf:li rdf:resource="http://identifiers.org/kegg.reaction/R02035"/>
	</rdf:Bag>
	</bqbiol:encodes>
	</rdf:Description>
	</rdf:RDF>
	</annotation>
            </fbc:geneProduct>
      <fbc:geneProduct fbc:id="G_CNAG_05817" fbc:label="CNA05817" metaid="G_CNAG_05817">
        <annotation>
	<rdf:RDF xmlns:rdf="http://www.w3.org/1999/02/22-rdf-syntax-ns#" xmlns:bqbiol="http://biomodels.net/biology-qualifiers/">
	<rdf:Description rdf:about="#G_CNAG_05817">
              <bqbiol:is>
	<rdf:Bag>
	<rdf:li rdf:resource="http://identifiers.org/ncbiprotein/CNAG_05817"/>
	</rdf:Bag>
	</bqbiol:is>
	
	<bqbiol:encodes>
	<rdf:Bag/>
	</bqbiol:encodes>
	</rdf:Description>
	</rdf:RDF>
	</annotation>
            </fbc:geneProduct>
      <fbc:geneProduct fbc:id="G_CNAG_06909" fbc:label="CNA06909" metaid="G_CNAG_06909">
        <annotation>
	<rdf:RDF xmlns:rdf="http://www.w3.org/1999/02/22-rdf-syntax-ns#" xmlns:bqbiol="http://biomodels.net/biology-qualifiers/">
	<rdf:Description rdf:about="#G_CNAG_06909">
              <bqbiol:is>
	<rdf:Bag>
	<rdf:li rdf:resource="http://identifiers.org/ncbiprotein/CNAG_06909"/>
	</rdf:Bag>
	</bqbiol:is>
	
	<bqbiol:encodes>
	<rdf:Bag/>
	</bqbiol:encodes>
	</rdf:Description>
	</rdf:RDF>
	</annotation>
            </fbc:geneProduct>
      <fbc:geneProduct fbc:id="G_CNAG_06908" fbc:label="CNA06908" metaid="G_CNAG_06908">
        <annotation>
	<rdf:RDF xmlns:rdf="http://www.w3.org/1999/02/22-rdf-syntax-ns#" xmlns:bqbiol="http://biomodels.net/biology-qualifiers/">
	<rdf:Description rdf:about="#G_CNAG_06908">
              <bqbiol:is>
	<rdf:Bag>
	<rdf:li rdf:resource="http://identifiers.org/ncbiprotein/CNAG_06908"/>
	</rdf:Bag>
	</bqbiol:is>
	
	<bqbiol:encodes>
	<rdf:Bag>
	<rdf:li rdf:resource="http://identifiers.org/kegg.reaction/R10088"/>
	<rdf:li rdf:resource="http://identifiers.org/kegg.reaction/R00256"/>
	<rdf:li rdf:resource="http://identifiers.org/kegg.reaction/R10089"/>
	<rdf:li rdf:resource="http://identifiers.org/kegg.reaction/R07456"/>
	</rdf:Bag>
	</bqbiol:encodes>
	</rdf:Description>
	</rdf:RDF>
	</annotation>
            </fbc:geneProduct>
      <fbc:geneProduct fbc:id="G_CNAG_05818" fbc:label="CNA05818" metaid="G_CNAG_05818">
        <annotation>
	<rdf:RDF xmlns:rdf="http://www.w3.org/1999/02/22-rdf-syntax-ns#" xmlns:bqbiol="http://biomodels.net/biology-qualifiers/">
	<rdf:Description rdf:about="#G_CNAG_05818">
              <bqbiol:is>
	<rdf:Bag>
	<rdf:li rdf:resource="http://identifiers.org/ncbiprotein/CNAG_05818"/>
	</rdf:Bag>
	</bqbiol:is>
	
	<bqbiol:encodes>
	<rdf:Bag>
	<rdf:li rdf:resource="http://identifiers.org/kegg.reaction/R02335"/>
	</rdf:Bag>
	</bqbiol:encodes>
	</rdf:Description>
	</rdf:RDF>
	</annotation>
            </fbc:geneProduct>
      <fbc:geneProduct fbc:id="G_CNAG_02780" fbc:label="CNA02780" metaid="G_CNAG_02780">
        <annotation>
	<rdf:RDF xmlns:rdf="http://www.w3.org/1999/02/22-rdf-syntax-ns#" xmlns:bqbiol="http://biomodels.net/biology-qualifiers/">
	<rdf:Description rdf:about="#G_CNAG_02780">
              <bqbiol:is>
	<rdf:Bag>
	<rdf:li rdf:resource="http://identifiers.org/ncbiprotein/CNAG_02780"/>
	</rdf:Bag>
	</bqbiol:is>
	
	<bqbiol:encodes>
	<rdf:Bag>
	<rdf:li rdf:resource="http://identifiers.org/kegg.reaction/R02668"/>
	<rdf:li rdf:resource="http://identifiers.org/kegg.reaction/R00987"/>
	<rdf:li rdf:resource="http://identifiers.org/kegg.reaction/R03936"/>
	</rdf:Bag>
	</bqbiol:encodes>
	</rdf:Description>
	</rdf:RDF>
	</annotation>
            </fbc:geneProduct>
      <fbc:geneProduct fbc:id="G_CNAG_04951" fbc:label="CNA04951" metaid="G_CNAG_04951">
        <annotation>
	<rdf:RDF xmlns:rdf="http://www.w3.org/1999/02/22-rdf-syntax-ns#" xmlns:bqbiol="http://biomodels.net/biology-qualifiers/">
	<rdf:Description rdf:about="#G_CNAG_04951">
              <bqbiol:is>
	<rdf:Bag>
	<rdf:li rdf:resource="http://identifiers.org/ncbiprotein/CNAG_04951"/>
	</rdf:Bag>
	</bqbiol:is>
	
	<bqbiol:encodes>
	<rdf:Bag>
	<rdf:li rdf:resource="http://identifiers.org/kegg.reaction/R01826"/>
	</rdf:Bag>
	</bqbiol:encodes>
	</rdf:Description>
	</rdf:RDF>
	</annotation>
            </fbc:geneProduct>
      <fbc:geneProduct fbc:id="G_CNAG_01442" fbc:label="CNA01442" metaid="G_CNAG_01442">
        <annotation>
	<rdf:RDF xmlns:rdf="http://www.w3.org/1999/02/22-rdf-syntax-ns#" xmlns:bqbiol="http://biomodels.net/biology-qualifiers/">
	<rdf:Description rdf:about="#G_CNAG_01442">
              <bqbiol:is>
	<rdf:Bag>
	<rdf:li rdf:resource="http://identifiers.org/ncbiprotein/CNAG_01442"/>
	</rdf:Bag>
	</bqbiol:is>
	
	<bqbiol:encodes>
	<rdf:Bag>
	<rdf:li rdf:resource="http://identifiers.org/kegg.reaction/R07460"/>
	</rdf:Bag>
	</bqbiol:encodes>
	</rdf:Description>
	</rdf:RDF>
	</annotation>
            </fbc:geneProduct>
      <fbc:geneProduct fbc:id="G_CNAG_01683" fbc:label="CNA01683" metaid="G_CNAG_01683">
        <annotation>
	<rdf:RDF xmlns:rdf="http://www.w3.org/1999/02/22-rdf-syntax-ns#" xmlns:bqbiol="http://biomodels.net/biology-qualifiers/">
	<rdf:Description rdf:about="#G_CNAG_01683">
              <bqbiol:is>
	<rdf:Bag>
	<rdf:li rdf:resource="http://identifiers.org/ncbiprotein/CNAG_01683"/>
	</rdf:Bag>
	</bqbiol:is>
	
	<bqbiol:encodes>
	<rdf:Bag/>
	</bqbiol:encodes>
	</rdf:Description>
	</rdf:RDF>
	</annotation>
            </fbc:geneProduct>
      <fbc:geneProduct fbc:id="G_CNAG_03623" fbc:label="CNA03623" metaid="G_CNAG_03623">
        <annotation>
	<rdf:RDF xmlns:rdf="http://www.w3.org/1999/02/22-rdf-syntax-ns#" xmlns:bqbiol="http://biomodels.net/biology-qualifiers/">
	<rdf:Description rdf:about="#G_CNAG_03623">
              <bqbiol:is>
	<rdf:Bag>
	<rdf:li rdf:resource="http://identifiers.org/ncbiprotein/CNAG_03623"/>
	</rdf:Bag>
	</bqbiol:is>
	
	<bqbiol:encodes>
	<rdf:Bag>
	<rdf:li rdf:resource="http://identifiers.org/kegg.reaction/R10852"/>
	<rdf:li rdf:resource="http://identifiers.org/kegg.reaction/R10851"/>
	<rdf:li rdf:resource="http://identifiers.org/kegg.reaction/R03758"/>
	</rdf:Bag>
	</bqbiol:encodes>
	</rdf:Description>
	</rdf:RDF>
	</annotation>
            </fbc:geneProduct>
      <fbc:geneProduct fbc:id="G_CNAG_04712" fbc:label="CNA04712" metaid="G_CNAG_04712">
        <annotation>
	<rdf:RDF xmlns:rdf="http://www.w3.org/1999/02/22-rdf-syntax-ns#" xmlns:bqbiol="http://biomodels.net/biology-qualifiers/">
	<rdf:Description rdf:about="#G_CNAG_04712">
              <bqbiol:is>
	<rdf:Bag>
	<rdf:li rdf:resource="http://identifiers.org/ncbiprotein/CNAG_04712"/>
	</rdf:Bag>
	</bqbiol:is>
	
	<bqbiol:encodes>
	<rdf:Bag/>
	</bqbiol:encodes>
	</rdf:Description>
	</rdf:RDF>
	</annotation>
            </fbc:geneProduct>
      <fbc:geneProduct fbc:id="G_CNAG_02532" fbc:label="CNA02532" metaid="G_CNAG_02532">
        <annotation>
	<rdf:RDF xmlns:rdf="http://www.w3.org/1999/02/22-rdf-syntax-ns#" xmlns:bqbiol="http://biomodels.net/biology-qualifiers/">
	<rdf:Description rdf:about="#G_CNAG_02532">
              <bqbiol:is>
	<rdf:Bag>
	<rdf:li rdf:resource="http://identifiers.org/ncbiprotein/CNAG_02532"/>
	</rdf:Bag>
	</bqbiol:is>
	
	<bqbiol:encodes>
	<rdf:Bag>
	<rdf:li rdf:resource="http://identifiers.org/kegg.reaction/R02457"/>
	<rdf:li rdf:resource="http://identifiers.org/kegg.reaction/R05861"/>
	<rdf:li rdf:resource="http://identifiers.org/kegg.reaction/R00366"/>
	<rdf:li rdf:resource="http://identifiers.org/kegg.reaction/R07400"/>
	<rdf:li rdf:resource="http://identifiers.org/kegg.reaction/R04221"/>
	<rdf:li rdf:resource="http://identifiers.org/kegg.reaction/R02894"/>
	<rdf:li rdf:resource="http://identifiers.org/kegg.reaction/R02923"/>
	</rdf:Bag>
	</bqbiol:encodes>
	</rdf:Description>
	</rdf:RDF>
	</annotation>
            </fbc:geneProduct>
      <fbc:geneProduct fbc:id="G_CNAG_05802" fbc:label="CNA05802" metaid="G_CNAG_05802">
        <annotation>
	<rdf:RDF xmlns:rdf="http://www.w3.org/1999/02/22-rdf-syntax-ns#" xmlns:bqbiol="http://biomodels.net/biology-qualifiers/">
	<rdf:Description rdf:about="#G_CNAG_05802">
              <bqbiol:is>
	<rdf:Bag>
	<rdf:li rdf:resource="http://identifiers.org/ncbiprotein/CNAG_05802"/>
	</rdf:Bag>
	</bqbiol:is>
	
	<bqbiol:encodes>
	<rdf:Bag>
	<rdf:li rdf:resource="http://identifiers.org/kegg.reaction/R02457"/>
	<rdf:li rdf:resource="http://identifiers.org/kegg.reaction/R05861"/>
	<rdf:li rdf:resource="http://identifiers.org/kegg.reaction/R00366"/>
	<rdf:li rdf:resource="http://identifiers.org/kegg.reaction/R07400"/>
	<rdf:li rdf:resource="http://identifiers.org/kegg.reaction/R04221"/>
	<rdf:li rdf:resource="http://identifiers.org/kegg.reaction/R02894"/>
	<rdf:li rdf:resource="http://identifiers.org/kegg.reaction/R02923"/>
	</rdf:Bag>
	</bqbiol:encodes>
	</rdf:Description>
	</rdf:RDF>
	</annotation>
            </fbc:geneProduct>
      <fbc:geneProduct fbc:id="G_CNAG_04713" fbc:label="CNA04713" metaid="G_CNAG_04713">
        <annotation>
	<rdf:RDF xmlns:rdf="http://www.w3.org/1999/02/22-rdf-syntax-ns#" xmlns:bqbiol="http://biomodels.net/biology-qualifiers/">
	<rdf:Description rdf:about="#G_CNAG_04713">
              <bqbiol:is>
	<rdf:Bag>
	<rdf:li rdf:resource="http://identifiers.org/ncbiprotein/CNAG_04713"/>
	</rdf:Bag>
	</bqbiol:is>
	
	<bqbiol:encodes>
	<rdf:Bag>
	<rdf:li rdf:resource="http://identifiers.org/kegg.reaction/R00237"/>
	<rdf:li rdf:resource="http://identifiers.org/kegg.reaction/R10612"/>
	<rdf:li rdf:resource="http://identifiers.org/kegg.reaction/R00472"/>
	</rdf:Bag>
	</bqbiol:encodes>
	</rdf:Description>
	</rdf:RDF>
	</annotation>
            </fbc:geneProduct>
      <fbc:geneProduct fbc:id="G_CNAG_00597" fbc:label="CNA00597" metaid="G_CNAG_00597">
        <annotation>
	<rdf:RDF xmlns:rdf="http://www.w3.org/1999/02/22-rdf-syntax-ns#" xmlns:bqbiol="http://biomodels.net/biology-qualifiers/">
	<rdf:Description rdf:about="#G_CNAG_00597">
              <bqbiol:is>
	<rdf:Bag>
	<rdf:li rdf:resource="http://identifiers.org/ncbiprotein/CNAG_00597"/>
	</rdf:Bag>
	</bqbiol:is>
	
	<bqbiol:encodes>
	<rdf:Bag/>
	</bqbiol:encodes>
	</rdf:Description>
	</rdf:RDF>
	</annotation>
            </fbc:geneProduct>
      <fbc:geneProduct fbc:id="G_CNAG_02777" fbc:label="CNA02777" metaid="G_CNAG_02777">
        <annotation>
	<rdf:RDF xmlns:rdf="http://www.w3.org/1999/02/22-rdf-syntax-ns#" xmlns:bqbiol="http://biomodels.net/biology-qualifiers/">
	<rdf:Description rdf:about="#G_CNAG_02777">
              <bqbiol:is>
	<rdf:Bag>
	<rdf:li rdf:resource="http://identifiers.org/ncbiprotein/CNAG_02777"/>
	</rdf:Bag>
	</bqbiol:is>
	
	<bqbiol:encodes>
	<rdf:Bag/>
	</bqbiol:encodes>
	</rdf:Description>
	</rdf:RDF>
	</annotation>
            </fbc:geneProduct>
      <fbc:geneProduct fbc:id="G_CNAG_00115" fbc:label="CNA00115" metaid="G_CNAG_00115">
        <annotation>
	<rdf:RDF xmlns:rdf="http://www.w3.org/1999/02/22-rdf-syntax-ns#" xmlns:bqbiol="http://biomodels.net/biology-qualifiers/">
	<rdf:Description rdf:about="#G_CNAG_00115">
              <bqbiol:is>
	<rdf:Bag>
	<rdf:li rdf:resource="http://identifiers.org/ncbiprotein/CNAG_00115"/>
	</rdf:Bag>
	</bqbiol:is>
	
	<bqbiol:encodes>
	<rdf:Bag>
	<rdf:li rdf:resource="http://identifiers.org/kegg.reaction/R01896"/>
	</rdf:Bag>
	</bqbiol:encodes>
	</rdf:Description>
	</rdf:RDF>
	</annotation>
            </fbc:geneProduct>
      <fbc:geneProduct fbc:id="G_CNAG_02779" fbc:label="CNA02779" metaid="G_CNAG_02779">
        <annotation>
	<rdf:RDF xmlns:rdf="http://www.w3.org/1999/02/22-rdf-syntax-ns#" xmlns:bqbiol="http://biomodels.net/biology-qualifiers/">
	<rdf:Description rdf:about="#G_CNAG_02779">
              <bqbiol:is>
	<rdf:Bag>
	<rdf:li rdf:resource="http://identifiers.org/ncbiprotein/CNAG_02779"/>
	</rdf:Bag>
	</bqbiol:is>
	
	<bqbiol:encodes>
	<rdf:Bag>
	<rdf:li rdf:resource="http://identifiers.org/kegg.reaction/R03348"/>
	</rdf:Bag>
	</bqbiol:encodes>
	</rdf:Description>
	</rdf:RDF>
	</annotation>
            </fbc:geneProduct>
      <fbc:geneProduct fbc:id="G_CNAG_00117" fbc:label="CNA00117" metaid="G_CNAG_00117">
        <annotation>
	<rdf:RDF xmlns:rdf="http://www.w3.org/1999/02/22-rdf-syntax-ns#" xmlns:bqbiol="http://biomodels.net/biology-qualifiers/">
	<rdf:Description rdf:about="#G_CNAG_00117">
              <bqbiol:is>
	<rdf:Bag>
	<rdf:li rdf:resource="http://identifiers.org/ncbiprotein/CNAG_00117"/>
	</rdf:Bag>
	</bqbiol:is>
	
	<bqbiol:encodes>
	<rdf:Bag>
	<rdf:li rdf:resource="http://identifiers.org/kegg.reaction/R07483"/>
	<rdf:li rdf:resource="http://identifiers.org/kegg.reaction/R05639"/>
	</rdf:Bag>
	</bqbiol:encodes>
	</rdf:Description>
	</rdf:RDF>
	</annotation>
            </fbc:geneProduct>
      <fbc:geneProduct fbc:id="G_CNAG_02539" fbc:label="CNA02539" metaid="G_CNAG_02539">
        <annotation>
	<rdf:RDF xmlns:rdf="http://www.w3.org/1999/02/22-rdf-syntax-ns#" xmlns:bqbiol="http://biomodels.net/biology-qualifiers/">
	<rdf:Description rdf:about="#G_CNAG_02539">
              <bqbiol:is>
	<rdf:Bag>
	<rdf:li rdf:resource="http://identifiers.org/ncbiprotein/CNAG_02539"/>
	</rdf:Bag>
	</bqbiol:is>
	
	<bqbiol:encodes>
	<rdf:Bag/>
	</bqbiol:encodes>
	</rdf:Description>
	</rdf:RDF>
	</annotation>
            </fbc:geneProduct>
      <fbc:geneProduct fbc:id="G_CNAG_04714" fbc:label="CNA04714" metaid="G_CNAG_04714">
        <annotation>
	<rdf:RDF xmlns:rdf="http://www.w3.org/1999/02/22-rdf-syntax-ns#" xmlns:bqbiol="http://biomodels.net/biology-qualifiers/">
	<rdf:Description rdf:about="#G_CNAG_04714">
              <bqbiol:is>
	<rdf:Bag>
	<rdf:li rdf:resource="http://identifiers.org/ncbiprotein/CNAG_04714"/>
	</rdf:Bag>
	</bqbiol:is>
	
	<bqbiol:encodes>
	<rdf:Bag/>
	</bqbiol:encodes>
	</rdf:Description>
	</rdf:RDF>
	</annotation>
            </fbc:geneProduct>
      <fbc:geneProduct fbc:id="G_CNAG_01209" fbc:label="CNA01209" metaid="G_CNAG_01209">
        <annotation>
	<rdf:RDF xmlns:rdf="http://www.w3.org/1999/02/22-rdf-syntax-ns#" xmlns:bqbiol="http://biomodels.net/biology-qualifiers/">
	<rdf:Description rdf:about="#G_CNAG_01209">
              <bqbiol:is>
	<rdf:Bag>
	<rdf:li rdf:resource="http://identifiers.org/ncbiprotein/CNAG_01209"/>
	</rdf:Bag>
	</bqbiol:is>
	
	<bqbiol:encodes>
	<rdf:Bag>
	<rdf:li rdf:resource="http://identifiers.org/kegg.reaction/R05802"/>
	<rdf:li rdf:resource="http://identifiers.org/kegg.reaction/R10951"/>
	</rdf:Bag>
	</bqbiol:encodes>
	</rdf:Description>
	</rdf:RDF>
	</annotation>
            </fbc:geneProduct>
      <fbc:geneProduct fbc:id="G_CNAG_00590" fbc:label="CNA00590" metaid="G_CNAG_00590">
        <annotation>
	<rdf:RDF xmlns:rdf="http://www.w3.org/1999/02/22-rdf-syntax-ns#" xmlns:bqbiol="http://biomodels.net/biology-qualifiers/">
	<rdf:Description rdf:about="#G_CNAG_00590">
              <bqbiol:is>
	<rdf:Bag>
	<rdf:li rdf:resource="http://identifiers.org/ncbiprotein/CNAG_00590"/>
	</rdf:Bag>
	</bqbiol:is>
	
	<bqbiol:encodes>
	<rdf:Bag>
	<rdf:li rdf:resource="http://identifiers.org/kegg.reaction/R01716"/>
	<rdf:li rdf:resource="http://identifiers.org/kegg.reaction/R00256"/>
	<rdf:li rdf:resource="http://identifiers.org/kegg.reaction/R05552"/>
	</rdf:Bag>
	</bqbiol:encodes>
	</rdf:Description>
	</rdf:RDF>
	</annotation>
            </fbc:geneProduct>
      <fbc:geneProduct fbc:id="G_CNAG_01680" fbc:label="CNA01680" metaid="G_CNAG_01680">
        <annotation>
	<rdf:RDF xmlns:rdf="http://www.w3.org/1999/02/22-rdf-syntax-ns#" xmlns:bqbiol="http://biomodels.net/biology-qualifiers/">
	<rdf:Description rdf:about="#G_CNAG_01680">
              <bqbiol:is>
	<rdf:Bag>
	<rdf:li rdf:resource="http://identifiers.org/ncbiprotein/CNAG_01680"/>
	</rdf:Bag>
	</bqbiol:is>
	
	<bqbiol:encodes>
	<rdf:Bag>
	<rdf:li rdf:resource="http://identifiers.org/kegg.reaction/R01859"/>
	</rdf:Bag>
	</bqbiol:encodes>
	</rdf:Description>
	</rdf:RDF>
	</annotation>
            </fbc:geneProduct>
      <fbc:geneProduct fbc:id="G_CNAG_01671" fbc:label="CNA01671" metaid="G_CNAG_01671">
        <annotation>
	<rdf:RDF xmlns:rdf="http://www.w3.org/1999/02/22-rdf-syntax-ns#" xmlns:bqbiol="http://biomodels.net/biology-qualifiers/">
	<rdf:Description rdf:about="#G_CNAG_01671">
              <bqbiol:is>
	<rdf:Bag>
	<rdf:li rdf:resource="http://identifiers.org/ncbiprotein/CNAG_01671"/>
	</rdf:Bag>
	</bqbiol:is>
	
	<bqbiol:encodes>
	<rdf:Bag>
	<rdf:li rdf:resource="http://identifiers.org/kegg.reaction/R01859"/>
	</rdf:Bag>
	</bqbiol:encodes>
	</rdf:Description>
	</rdf:RDF>
	</annotation>
            </fbc:geneProduct>
      <fbc:geneProduct fbc:id="G_CNAG_02762" fbc:label="CNA02762" metaid="G_CNAG_02762">
        <annotation>
	<rdf:RDF xmlns:rdf="http://www.w3.org/1999/02/22-rdf-syntax-ns#" xmlns:bqbiol="http://biomodels.net/biology-qualifiers/">
	<rdf:Description rdf:about="#G_CNAG_02762">
              <bqbiol:is>
	<rdf:Bag>
	<rdf:li rdf:resource="http://identifiers.org/ncbiprotein/CNAG_02762"/>
	</rdf:Bag>
	</bqbiol:is>
	
	<bqbiol:encodes>
	<rdf:Bag>
	<rdf:li rdf:resource="http://identifiers.org/kegg.reaction/R03660"/>
	</rdf:Bag>
	</bqbiol:encodes>
	</rdf:Description>
	</rdf:RDF>
	</annotation>
            </fbc:geneProduct>
      <fbc:geneProduct fbc:id="G_CNAG_01672" fbc:label="CNA01672" metaid="G_CNAG_01672">
        <annotation>
	<rdf:RDF xmlns:rdf="http://www.w3.org/1999/02/22-rdf-syntax-ns#" xmlns:bqbiol="http://biomodels.net/biology-qualifiers/">
	<rdf:Description rdf:about="#G_CNAG_01672">
              <bqbiol:is>
	<rdf:Bag>
	<rdf:li rdf:resource="http://identifiers.org/ncbiprotein/CNAG_01672"/>
	</rdf:Bag>
	</bqbiol:is>
	
	<bqbiol:encodes>
	<rdf:Bag>
	<rdf:li rdf:resource="http://identifiers.org/kegg.reaction/R00335"/>
	</rdf:Bag>
	</bqbiol:encodes>
	</rdf:Description>
	</rdf:RDF>
	</annotation>
            </fbc:geneProduct>
      <fbc:geneProduct fbc:id="G_CNAG_03612" fbc:label="CNA03612" metaid="G_CNAG_03612">
        <annotation>
	<rdf:RDF xmlns:rdf="http://www.w3.org/1999/02/22-rdf-syntax-ns#" xmlns:bqbiol="http://biomodels.net/biology-qualifiers/">
	<rdf:Description rdf:about="#G_CNAG_03612">
              <bqbiol:is>
	<rdf:Bag>
	<rdf:li rdf:resource="http://identifiers.org/ncbiprotein/CNAG_03612"/>
	</rdf:Bag>
	</bqbiol:is>
	
	<bqbiol:encodes>
	<rdf:Bag>
	<rdf:li rdf:resource="http://identifiers.org/kegg.reaction/R05086"/>
	<rdf:li rdf:resource="http://identifiers.org/kegg.reaction/R01466"/>
	</rdf:Bag>
	</bqbiol:encodes>
	</rdf:Description>
	</rdf:RDF>
	</annotation>
            </fbc:geneProduct>
      <fbc:geneProduct fbc:id="G_CNAG_01675" fbc:label="CNA01675" metaid="G_CNAG_01675">
        <annotation>
	<rdf:RDF xmlns:rdf="http://www.w3.org/1999/02/22-rdf-syntax-ns#" xmlns:bqbiol="http://biomodels.net/biology-qualifiers/">
	<rdf:Description rdf:about="#G_CNAG_01675">
              <bqbiol:is>
	<rdf:Bag>
	<rdf:li rdf:resource="http://identifiers.org/ncbiprotein/CNAG_01675"/>
	</rdf:Bag>
	</bqbiol:is>
	
	<bqbiol:encodes>
	<rdf:Bag>
	<rdf:li rdf:resource="http://identifiers.org/kegg.reaction/R01070"/>
	<rdf:li rdf:resource="http://identifiers.org/kegg.reaction/R01068"/>
	<rdf:li rdf:resource="http://identifiers.org/kegg.reaction/R02568"/>
	<rdf:li rdf:resource="http://identifiers.org/kegg.reaction/R01829"/>
	</rdf:Bag>
	</bqbiol:encodes>
	</rdf:Description>
	</rdf:RDF>
	</annotation>
            </fbc:geneProduct>
      <fbc:geneProduct fbc:id="G_CNAG_00343" fbc:label="CNA00343" metaid="G_CNAG_00343">
        <annotation>
	<rdf:RDF xmlns:rdf="http://www.w3.org/1999/02/22-rdf-syntax-ns#" xmlns:bqbiol="http://biomodels.net/biology-qualifiers/">
	<rdf:Description rdf:about="#G_CNAG_00343">
              <bqbiol:is>
	<rdf:Bag>
	<rdf:li rdf:resource="http://identifiers.org/ncbiprotein/CNAG_00343"/>
	</rdf:Bag>
	</bqbiol:is>
	
	<bqbiol:encodes>
	<rdf:Bag>
	<rdf:li rdf:resource="http://identifiers.org/kegg.reaction/R10633"/>
	<rdf:li rdf:resource="http://identifiers.org/kegg.reaction/R10634"/>
	</rdf:Bag>
	</bqbiol:encodes>
	</rdf:Description>
	</rdf:RDF>
	</annotation>
            </fbc:geneProduct>
      <fbc:geneProduct fbc:id="G_CNAG_02764" fbc:label="CNA02764" metaid="G_CNAG_02764">
        <annotation>
	<rdf:RDF xmlns:rdf="http://www.w3.org/1999/02/22-rdf-syntax-ns#" xmlns:bqbiol="http://biomodels.net/biology-qualifiers/">
	<rdf:Description rdf:about="#G_CNAG_02764">
              <bqbiol:is>
	<rdf:Bag>
	<rdf:li rdf:resource="http://identifiers.org/ncbiprotein/CNAG_02764"/>
	</rdf:Bag>
	</bqbiol:is>
	
	<bqbiol:encodes>
	<rdf:Bag/>
	</bqbiol:encodes>
	</rdf:Description>
	</rdf:RDF>
	</annotation>
            </fbc:geneProduct>
      <fbc:geneProduct fbc:id="G_CNAG_02522" fbc:label="CNA02522" metaid="G_CNAG_02522">
        <annotation>
	<rdf:RDF xmlns:rdf="http://www.w3.org/1999/02/22-rdf-syntax-ns#" xmlns:bqbiol="http://biomodels.net/biology-qualifiers/">
	<rdf:Description rdf:about="#G_CNAG_02522">
              <bqbiol:is>
	<rdf:Bag>
	<rdf:li rdf:resource="http://identifiers.org/ncbiprotein/CNAG_02522"/>
	</rdf:Bag>
	</bqbiol:is>
	
	<bqbiol:encodes>
	<rdf:Bag/>
	</bqbiol:encodes>
	</rdf:Description>
	</rdf:RDF>
	</annotation>
            </fbc:geneProduct>
      <fbc:geneProduct fbc:id="G_CNAG_02763" fbc:label="CNA02763" metaid="G_CNAG_02763">
        <annotation>
	<rdf:RDF xmlns:rdf="http://www.w3.org/1999/02/22-rdf-syntax-ns#" xmlns:bqbiol="http://biomodels.net/biology-qualifiers/">
	<rdf:Description rdf:about="#G_CNAG_02763">
              <bqbiol:is>
	<rdf:Bag>
	<rdf:li rdf:resource="http://identifiers.org/ncbiprotein/CNAG_02763"/>
	</rdf:Bag>
	</bqbiol:is>
	
	<bqbiol:encodes>
	<rdf:Bag>
	<rdf:li rdf:resource="http://identifiers.org/kegg.reaction/R03660"/>
	</rdf:Bag>
	</bqbiol:encodes>
	</rdf:Description>
	</rdf:RDF>
	</annotation>
            </fbc:geneProduct>
      <fbc:geneProduct fbc:id="G_CNAG_01435" fbc:label="CNA01435" metaid="G_CNAG_01435">
        <annotation>
	<rdf:RDF xmlns:rdf="http://www.w3.org/1999/02/22-rdf-syntax-ns#" xmlns:bqbiol="http://biomodels.net/biology-qualifiers/">
	<rdf:Description rdf:about="#G_CNAG_01435">
              <bqbiol:is>
	<rdf:Bag>
	<rdf:li rdf:resource="http://identifiers.org/ncbiprotein/CNAG_01435"/>
	</rdf:Bag>
	</bqbiol:is>
	
	<bqbiol:encodes>
	<rdf:Bag>
	<rdf:li rdf:resource="http://identifiers.org/kegg.reaction/R03662"/>
	</rdf:Bag>
	</bqbiol:encodes>
	</rdf:Description>
	</rdf:RDF>
	</annotation>
            </fbc:geneProduct>
      <fbc:geneProduct fbc:id="G_CNAG_00345" fbc:label="CNA00345" metaid="G_CNAG_00345">
        <annotation>
	<rdf:RDF xmlns:rdf="http://www.w3.org/1999/02/22-rdf-syntax-ns#" xmlns:bqbiol="http://biomodels.net/biology-qualifiers/">
	<rdf:Description rdf:about="#G_CNAG_00345">
              <bqbiol:is>
	<rdf:Bag>
	<rdf:li rdf:resource="http://identifiers.org/ncbiprotein/CNAG_00345"/>
	</rdf:Bag>
	</bqbiol:is>
	
	<bqbiol:encodes>
	<rdf:Bag>
	<rdf:li rdf:resource="http://identifiers.org/kegg.reaction/R00036"/>
	</rdf:Bag>
	</bqbiol:encodes>
	</rdf:Description>
	</rdf:RDF>
	</annotation>
            </fbc:geneProduct>
      <fbc:geneProduct fbc:id="G_CNAG_02765" fbc:label="CNA02765" metaid="G_CNAG_02765">
        <annotation>
	<rdf:RDF xmlns:rdf="http://www.w3.org/1999/02/22-rdf-syntax-ns#" xmlns:bqbiol="http://biomodels.net/biology-qualifiers/">
	<rdf:Description rdf:about="#G_CNAG_02765">
              <bqbiol:is>
	<rdf:Bag>
	<rdf:li rdf:resource="http://identifiers.org/ncbiprotein/CNAG_02765"/>
	</rdf:Bag>
	</bqbiol:is>
	
	<bqbiol:encodes>
	<rdf:Bag>
	<rdf:li rdf:resource="http://identifiers.org/kegg.reaction/R05066"/>
	<rdf:li rdf:resource="http://identifiers.org/kegg.reaction/R02047"/>
	</rdf:Bag>
	</bqbiol:encodes>
	</rdf:Description>
	</rdf:RDF>
	</annotation>
            </fbc:geneProduct>
      <fbc:geneProduct fbc:id="G_CNAG_00589" fbc:label="CNA00589" metaid="G_CNAG_00589">
        <annotation>
	<rdf:RDF xmlns:rdf="http://www.w3.org/1999/02/22-rdf-syntax-ns#" xmlns:bqbiol="http://biomodels.net/biology-qualifiers/">
	<rdf:Description rdf:about="#G_CNAG_00589">
              <bqbiol:is>
	<rdf:Bag>
	<rdf:li rdf:resource="http://identifiers.org/ncbiprotein/CNAG_00589"/>
	</rdf:Bag>
	</bqbiol:is>
	
	<bqbiol:encodes>
	<rdf:Bag>
	<rdf:li rdf:resource="http://identifiers.org/kegg.reaction/R02301"/>
	</rdf:Bag>
	</bqbiol:encodes>
	</rdf:Description>
	</rdf:RDF>
	</annotation>
            </fbc:geneProduct>
      <fbc:geneProduct fbc:id="G_CNAG_03619" fbc:label="CNA03619" metaid="G_CNAG_03619">
        <annotation>
	<rdf:RDF xmlns:rdf="http://www.w3.org/1999/02/22-rdf-syntax-ns#" xmlns:bqbiol="http://biomodels.net/biology-qualifiers/">
	<rdf:Description rdf:about="#G_CNAG_03619">
              <bqbiol:is>
	<rdf:Bag>
	<rdf:li rdf:resource="http://identifiers.org/ncbiprotein/CNAG_03619"/>
	</rdf:Bag>
	</bqbiol:is>
	
	<bqbiol:encodes>
	<rdf:Bag/>
	</bqbiol:encodes>
	</rdf:Description>
	</rdf:RDF>
	</annotation>
            </fbc:geneProduct>
      <fbc:geneProduct fbc:id="G_CNAG_05471" fbc:label="CNA05471" metaid="G_CNAG_05471">
        <annotation>
	<rdf:RDF xmlns:rdf="http://www.w3.org/1999/02/22-rdf-syntax-ns#" xmlns:bqbiol="http://biomodels.net/biology-qualifiers/">
	<rdf:Description rdf:about="#G_CNAG_05471">
              <bqbiol:is>
	<rdf:Bag>
	<rdf:li rdf:resource="http://identifiers.org/ncbiprotein/CNAG_05471"/>
	</rdf:Bag>
	</bqbiol:is>
	
	<bqbiol:encodes>
	<rdf:Bag>
	<rdf:li rdf:resource="http://identifiers.org/kegg.reaction/R00028"/>
	<rdf:li rdf:resource="http://identifiers.org/kegg.reaction/R00802"/>
	<rdf:li rdf:resource="http://identifiers.org/kegg.reaction/R00801"/>
	</rdf:Bag>
	</bqbiol:encodes>
	</rdf:Description>
	</rdf:RDF>
	</annotation>
            </fbc:geneProduct>
      <fbc:geneProduct fbc:id="G_CNAG_03051" fbc:label="CNA03051" metaid="G_CNAG_03051">
        <annotation>
	<rdf:RDF xmlns:rdf="http://www.w3.org/1999/02/22-rdf-syntax-ns#" xmlns:bqbiol="http://biomodels.net/biology-qualifiers/">
	<rdf:Description rdf:about="#G_CNAG_03051">
              <bqbiol:is>
	<rdf:Bag>
	<rdf:li rdf:resource="http://identifiers.org/ncbiprotein/CNAG_03051"/>
	</rdf:Bag>
	</bqbiol:is>
	
	<bqbiol:encodes>
	<rdf:Bag/>
	</bqbiol:encodes>
	</rdf:Description>
	</rdf:RDF>
	</annotation>
            </fbc:geneProduct>
      <fbc:geneProduct fbc:id="G_CNAG_07411" fbc:label="CNA07411" metaid="G_CNAG_07411">
        <annotation>
	<rdf:RDF xmlns:rdf="http://www.w3.org/1999/02/22-rdf-syntax-ns#" xmlns:bqbiol="http://biomodels.net/biology-qualifiers/">
	<rdf:Description rdf:about="#G_CNAG_07411">
              <bqbiol:is>
	<rdf:Bag>
	<rdf:li rdf:resource="http://identifiers.org/ncbiprotein/CNAG_07411"/>
	</rdf:Bag>
	</bqbiol:is>
	
	<bqbiol:encodes>
	<rdf:Bag>
	<rdf:li rdf:resource="http://identifiers.org/kegg.reaction/R09511"/>
	<rdf:li rdf:resource="http://identifiers.org/kegg.reaction/R12461"/>
	</rdf:Bag>
	</bqbiol:encodes>
	</rdf:Description>
	</rdf:RDF>
	</annotation>
            </fbc:geneProduct>
      <fbc:geneProduct fbc:id="G_CNAG_04136" fbc:label="CNA04136" metaid="G_CNAG_04136">
        <annotation>
	<rdf:RDF xmlns:rdf="http://www.w3.org/1999/02/22-rdf-syntax-ns#" xmlns:bqbiol="http://biomodels.net/biology-qualifiers/">
	<rdf:Description rdf:about="#G_CNAG_04136">
              <bqbiol:is>
	<rdf:Bag>
	<rdf:li rdf:resource="http://identifiers.org/ncbiprotein/CNAG_04136"/>
	</rdf:Bag>
	</bqbiol:is>
	
	<bqbiol:encodes>
	<rdf:Bag>
	<rdf:li rdf:resource="http://identifiers.org/kegg.reaction/R04420"/>
	</rdf:Bag>
	</bqbiol:encodes>
	</rdf:Description>
	</rdf:RDF>
	</annotation>
            </fbc:geneProduct>
      <fbc:geneProduct fbc:id="G_CNAG_06314" fbc:label="CNA06314" metaid="G_CNAG_06314">
        <annotation>
	<rdf:RDF xmlns:rdf="http://www.w3.org/1999/02/22-rdf-syntax-ns#" xmlns:bqbiol="http://biomodels.net/biology-qualifiers/">
	<rdf:Description rdf:about="#G_CNAG_06314">
              <bqbiol:is>
	<rdf:Bag>
	<rdf:li rdf:resource="http://identifiers.org/ncbiprotein/CNAG_06314"/>
	</rdf:Bag>
	</bqbiol:is>
	
	<bqbiol:encodes>
	<rdf:Bag>
	<rdf:li rdf:resource="http://identifiers.org/kegg.reaction/R04208"/>
	<rdf:li rdf:resource="http://identifiers.org/kegg.reaction/R04144"/>
	</rdf:Bag>
	</bqbiol:encodes>
	</rdf:Description>
	</rdf:RDF>
	</annotation>
            </fbc:geneProduct>
      <fbc:geneProduct fbc:id="G_CNAG_06797" fbc:label="CNA06797" metaid="G_CNAG_06797">
        <annotation>
	<rdf:RDF xmlns:rdf="http://www.w3.org/1999/02/22-rdf-syntax-ns#" xmlns:bqbiol="http://biomodels.net/biology-qualifiers/">
	<rdf:Description rdf:about="#G_CNAG_06797">
              <bqbiol:is>
	<rdf:Bag>
	<rdf:li rdf:resource="http://identifiers.org/ncbiprotein/CNAG_06797"/>
	</rdf:Bag>
	</bqbiol:is>
	
	<bqbiol:encodes>
	<rdf:Bag>
	<rdf:li rdf:resource="http://identifiers.org/kegg.reaction/R09511"/>
	<rdf:li rdf:resource="http://identifiers.org/kegg.reaction/R10056"/>
	</rdf:Bag>
	</bqbiol:encodes>
	</rdf:Description>
	</rdf:RDF>
	</annotation>
            </fbc:geneProduct>
      <fbc:geneProduct fbc:id="G_CNAG_06555" fbc:label="CNA06555" metaid="G_CNAG_06555">
        <annotation>
	<rdf:RDF xmlns:rdf="http://www.w3.org/1999/02/22-rdf-syntax-ns#" xmlns:bqbiol="http://biomodels.net/biology-qualifiers/">
	<rdf:Description rdf:about="#G_CNAG_06555">
              <bqbiol:is>
	<rdf:Bag>
	<rdf:li rdf:resource="http://identifiers.org/ncbiprotein/CNAG_06555"/>
	</rdf:Bag>
	</bqbiol:is>
	
	<bqbiol:encodes>
	<rdf:Bag>
	<rdf:li rdf:resource="http://identifiers.org/kegg.reaction/R00734"/>
	<rdf:li rdf:resource="http://identifiers.org/kegg.reaction/R10845"/>
	<rdf:li rdf:resource="http://identifiers.org/kegg.reaction/R01939"/>
	<rdf:li rdf:resource="http://identifiers.org/kegg.reaction/R00694"/>
	<rdf:li rdf:resource="http://identifiers.org/kegg.reaction/R01731"/>
	<rdf:li rdf:resource="http://identifiers.org/kegg.reaction/R07396"/>
	</rdf:Bag>
	</bqbiol:encodes>
	</rdf:Description>
	</rdf:RDF>
	</annotation>
            </fbc:geneProduct>
      <fbc:geneProduct fbc:id="G_CNAG_06313" fbc:label="CNA06313" metaid="G_CNAG_06313">
        <annotation>
	<rdf:RDF xmlns:rdf="http://www.w3.org/1999/02/22-rdf-syntax-ns#" xmlns:bqbiol="http://biomodels.net/biology-qualifiers/">
	<rdf:Description rdf:about="#G_CNAG_06313">
              <bqbiol:is>
	<rdf:Bag>
	<rdf:li rdf:resource="http://identifiers.org/ncbiprotein/CNAG_06313"/>
	</rdf:Bag>
	</bqbiol:is>
	
	<bqbiol:encodes>
	<rdf:Bag>
	<rdf:li rdf:resource="http://identifiers.org/kegg.reaction/R00959"/>
	<rdf:li rdf:resource="http://identifiers.org/kegg.reaction/R08639"/>
	<rdf:li rdf:resource="http://identifiers.org/kegg.reaction/R01057"/>
	</rdf:Bag>
	</bqbiol:encodes>
	</rdf:Description>
	</rdf:RDF>
	</annotation>
            </fbc:geneProduct>
      <fbc:geneProduct fbc:id="G_CNAG_03048" fbc:label="CNA03048" metaid="G_CNAG_03048">
        <annotation>
	<rdf:RDF xmlns:rdf="http://www.w3.org/1999/02/22-rdf-syntax-ns#" xmlns:bqbiol="http://biomodels.net/biology-qualifiers/">
	<rdf:Description rdf:about="#G_CNAG_03048">
              <bqbiol:is>
	<rdf:Bag>
	<rdf:li rdf:resource="http://identifiers.org/ncbiprotein/CNAG_03048"/>
	</rdf:Bag>
	</bqbiol:is>
	
	<bqbiol:encodes>
	<rdf:Bag>
	<rdf:li rdf:resource="http://identifiers.org/kegg.reaction/R01737"/>
	</rdf:Bag>
	</bqbiol:encodes>
	</rdf:Description>
	</rdf:RDF>
	</annotation>
            </fbc:geneProduct>
      <fbc:geneProduct fbc:id="G_CNAG_03280" fbc:label="CNA03280" metaid="G_CNAG_03280">
        <annotation>
	<rdf:RDF xmlns:rdf="http://www.w3.org/1999/02/22-rdf-syntax-ns#" xmlns:bqbiol="http://biomodels.net/biology-qualifiers/">
	<rdf:Description rdf:about="#G_CNAG_03280">
              <bqbiol:is>
	<rdf:Bag>
	<rdf:li rdf:resource="http://identifiers.org/ncbiprotein/CNAG_03280"/>
	</rdf:Bag>
	</bqbiol:is>
	
	<bqbiol:encodes>
	<rdf:Bag>
	<rdf:li rdf:resource="http://identifiers.org/kegg.reaction/R10283"/>
	<rdf:li rdf:resource="http://identifiers.org/kegg.reaction/R00471"/>
	<rdf:li rdf:resource="http://identifiers.org/kegg.reaction/R00470"/>
	</rdf:Bag>
	</bqbiol:encodes>
	</rdf:Description>
	</rdf:RDF>
	</annotation>
            </fbc:geneProduct>
      <fbc:geneProduct fbc:id="G_CNAG_05460" fbc:label="CNA05460" metaid="G_CNAG_05460">
        <annotation>
	<rdf:RDF xmlns:rdf="http://www.w3.org/1999/02/22-rdf-syntax-ns#" xmlns:bqbiol="http://biomodels.net/biology-qualifiers/">
	<rdf:Description rdf:about="#G_CNAG_05460">
              <bqbiol:is>
	<rdf:Bag>
	<rdf:li rdf:resource="http://identifiers.org/ncbiprotein/CNAG_05460"/>
	</rdf:Bag>
	</bqbiol:is>
	
	<bqbiol:encodes>
	<rdf:Bag>
	<rdf:li rdf:resource="http://identifiers.org/kegg.reaction/R02472"/>
	</rdf:Bag>
	</bqbiol:encodes>
	</rdf:Description>
	</rdf:RDF>
	</annotation>
            </fbc:geneProduct>
      <fbc:geneProduct fbc:id="G_CNAG_07400" fbc:label="CNA07400" metaid="G_CNAG_07400">
        <annotation>
	<rdf:RDF xmlns:rdf="http://www.w3.org/1999/02/22-rdf-syntax-ns#" xmlns:bqbiol="http://biomodels.net/biology-qualifiers/">
	<rdf:Description rdf:about="#G_CNAG_07400">
              <bqbiol:is>
	<rdf:Bag>
	<rdf:li rdf:resource="http://identifiers.org/ncbiprotein/CNAG_07400"/>
	</rdf:Bag>
	</bqbiol:is>
	
	<bqbiol:encodes>
	<rdf:Bag>
	<rdf:li rdf:resource="http://identifiers.org/kegg.reaction/R05577"/>
	</rdf:Bag>
	</bqbiol:encodes>
	</rdf:Description>
	</rdf:RDF>
	</annotation>
            </fbc:geneProduct>
      <fbc:geneProduct fbc:id="G_CNAG_04375" fbc:label="CNA04375" metaid="G_CNAG_04375">
        <annotation>
	<rdf:RDF xmlns:rdf="http://www.w3.org/1999/02/22-rdf-syntax-ns#" xmlns:bqbiol="http://biomodels.net/biology-qualifiers/">
	<rdf:Description rdf:about="#G_CNAG_04375">
              <bqbiol:is>
	<rdf:Bag>
	<rdf:li rdf:resource="http://identifiers.org/ncbiprotein/CNAG_04375"/>
	</rdf:Bag>
	</bqbiol:is>
	
	<bqbiol:encodes>
	<rdf:Bag>
	<rdf:li rdf:resource="http://identifiers.org/kegg.reaction/R09246"/>
	<rdf:li rdf:resource="http://identifiers.org/kegg.reaction/R09245"/>
	</rdf:Bag>
	</bqbiol:encodes>
	</rdf:Description>
	</rdf:RDF>
	</annotation>
            </fbc:geneProduct>
      <fbc:geneProduct fbc:id="G_CNAG_06551" fbc:label="CNA06551" metaid="G_CNAG_06551">
        <annotation>
	<rdf:RDF xmlns:rdf="http://www.w3.org/1999/02/22-rdf-syntax-ns#" xmlns:bqbiol="http://biomodels.net/biology-qualifiers/">
	<rdf:Description rdf:about="#G_CNAG_06551">
              <bqbiol:is>
	<rdf:Bag>
	<rdf:li rdf:resource="http://identifiers.org/ncbiprotein/CNAG_06551"/>
	</rdf:Bag>
	</bqbiol:is>
	
	<bqbiol:encodes>
	<rdf:Bag>
	<rdf:li rdf:resource="http://identifiers.org/kegg.reaction/R02396"/>
	</rdf:Bag>
	</bqbiol:encodes>
	</rdf:Description>
	</rdf:RDF>
	</annotation>
            </fbc:geneProduct>
      <fbc:geneProduct fbc:id="G_CNAG_05461" fbc:label="CNA05461" metaid="G_CNAG_05461">
        <annotation>
	<rdf:RDF xmlns:rdf="http://www.w3.org/1999/02/22-rdf-syntax-ns#" xmlns:bqbiol="http://biomodels.net/biology-qualifiers/">
	<rdf:Description rdf:about="#G_CNAG_05461">
              <bqbiol:is>
	<rdf:Bag>
	<rdf:li rdf:resource="http://identifiers.org/ncbiprotein/CNAG_05461"/>
	</rdf:Bag>
	</bqbiol:is>
	
	<bqbiol:encodes>
	<rdf:Bag>
	<rdf:li rdf:resource="http://identifiers.org/kegg.reaction/R00196"/>
	</rdf:Bag>
	</bqbiol:encodes>
	</rdf:Description>
	</rdf:RDF>
	</annotation>
            </fbc:geneProduct>
      <fbc:geneProduct fbc:id="G_CNAG_05462" fbc:label="CNA05462" metaid="G_CNAG_05462">
        <annotation>
	<rdf:RDF xmlns:rdf="http://www.w3.org/1999/02/22-rdf-syntax-ns#" xmlns:bqbiol="http://biomodels.net/biology-qualifiers/">
	<rdf:Description rdf:about="#G_CNAG_05462">
              <bqbiol:is>
	<rdf:Bag>
	<rdf:li rdf:resource="http://identifiers.org/ncbiprotein/CNAG_05462"/>
	</rdf:Bag>
	</bqbiol:is>
	
	<bqbiol:encodes>
	<rdf:Bag>
	<rdf:li rdf:resource="http://identifiers.org/kegg.reaction/R00100"/>
	</rdf:Bag>
	</bqbiol:encodes>
	</rdf:Description>
	</rdf:RDF>
	</annotation>
            </fbc:geneProduct>
      <fbc:geneProduct fbc:id="G_CNAG_05220" fbc:label="CNA05220" metaid="G_CNAG_05220">
        <annotation>
	<rdf:RDF xmlns:rdf="http://www.w3.org/1999/02/22-rdf-syntax-ns#" xmlns:bqbiol="http://biomodels.net/biology-qualifiers/">
	<rdf:Description rdf:about="#G_CNAG_05220">
              <bqbiol:is>
	<rdf:Bag>
	<rdf:li rdf:resource="http://identifiers.org/ncbiprotein/CNAG_05220"/>
	</rdf:Bag>
	</bqbiol:is>
	
	<bqbiol:encodes>
	<rdf:Bag>
	<rdf:li rdf:resource="http://identifiers.org/kegg.reaction/R03361"/>
	</rdf:Bag>
	</bqbiol:encodes>
	</rdf:Description>
	</rdf:RDF>
	</annotation>
            </fbc:geneProduct>
      <fbc:geneProduct fbc:id="G_CNAG_03277" fbc:label="CNA03277" metaid="G_CNAG_03277">
        <annotation>
	<rdf:RDF xmlns:rdf="http://www.w3.org/1999/02/22-rdf-syntax-ns#" xmlns:bqbiol="http://biomodels.net/biology-qualifiers/">
	<rdf:Description rdf:about="#G_CNAG_03277">
              <bqbiol:is>
	<rdf:Bag>
	<rdf:li rdf:resource="http://identifiers.org/ncbiprotein/CNAG_03277"/>
	</rdf:Bag>
	</bqbiol:is>
	
	<bqbiol:encodes>
	<rdf:Bag>
	<rdf:li rdf:resource="http://identifiers.org/kegg.reaction/R01184"/>
	</rdf:Bag>
	</bqbiol:encodes>
	</rdf:Description>
	</rdf:RDF>
	</annotation>
            </fbc:geneProduct>
      <fbc:geneProduct fbc:id="G_CNAG_06543" fbc:label="CNA06543" metaid="G_CNAG_06543">
        <annotation>
	<rdf:RDF xmlns:rdf="http://www.w3.org/1999/02/22-rdf-syntax-ns#" xmlns:bqbiol="http://biomodels.net/biology-qualifiers/">
	<rdf:Description rdf:about="#G_CNAG_06543">
              <bqbiol:is>
	<rdf:Bag>
	<rdf:li rdf:resource="http://identifiers.org/ncbiprotein/CNAG_06543"/>
	</rdf:Bag>
	</bqbiol:is>
	
	<bqbiol:encodes>
	<rdf:Bag>
	<rdf:li rdf:resource="http://identifiers.org/kegg.reaction/R04922"/>
	<rdf:li rdf:resource="http://identifiers.org/kegg.reaction/R07389"/>
	<rdf:li rdf:resource="http://identifiers.org/kegg.reaction/R01321"/>
	</rdf:Bag>
	</bqbiol:encodes>
	</rdf:Description>
	</rdf:RDF>
	</annotation>
            </fbc:geneProduct>
      <fbc:geneProduct fbc:id="G_CNAG_07874" fbc:label="CNA07874" metaid="G_CNAG_07874">
        <annotation>
	<rdf:RDF xmlns:rdf="http://www.w3.org/1999/02/22-rdf-syntax-ns#" xmlns:bqbiol="http://biomodels.net/biology-qualifiers/">
	<rdf:Description rdf:about="#G_CNAG_07874">
              <bqbiol:is>
	<rdf:Bag>
	<rdf:li rdf:resource="http://identifiers.org/ncbiprotein/CNAG_07874"/>
	</rdf:Bag>
	</bqbiol:is>
	
	<bqbiol:encodes>
	<rdf:Bag/>
	</bqbiol:encodes>
	</rdf:Description>
	</rdf:RDF>
	</annotation>
            </fbc:geneProduct>
      <fbc:geneProduct fbc:id="G_CNAG_02182" fbc:label="CNA02182" metaid="G_CNAG_02182">
        <annotation>
	<rdf:RDF xmlns:rdf="http://www.w3.org/1999/02/22-rdf-syntax-ns#" xmlns:bqbiol="http://biomodels.net/biology-qualifiers/">
	<rdf:Description rdf:about="#G_CNAG_02182">
              <bqbiol:is>
	<rdf:Bag>
	<rdf:li rdf:resource="http://identifiers.org/ncbiprotein/CNAG_02182"/>
	</rdf:Bag>
	</bqbiol:is>
	
	<bqbiol:encodes>
	<rdf:Bag>
	<rdf:li rdf:resource="http://identifiers.org/kegg.reaction/R05685"/>
	<rdf:li rdf:resource="http://identifiers.org/kegg.reaction/R05686"/>
	<rdf:li rdf:resource="http://identifiers.org/kegg.reaction/R02260"/>
	</rdf:Bag>
	</bqbiol:encodes>
	</rdf:Description>
	</rdf:RDF>
	</annotation>
            </fbc:geneProduct>
      <fbc:geneProduct fbc:id="G_CNAG_03270" fbc:label="CNA03270" metaid="G_CNAG_03270">
        <annotation>
	<rdf:RDF xmlns:rdf="http://www.w3.org/1999/02/22-rdf-syntax-ns#" xmlns:bqbiol="http://biomodels.net/biology-qualifiers/">
	<rdf:Description rdf:about="#G_CNAG_03270">
              <bqbiol:is>
	<rdf:Bag>
	<rdf:li rdf:resource="http://identifiers.org/ncbiprotein/CNAG_03270"/>
	</rdf:Bag>
	</bqbiol:is>
	
	<bqbiol:encodes>
	<rdf:Bag>
	<rdf:li rdf:resource="http://identifiers.org/kegg.reaction/R04559"/>
	<rdf:li rdf:resource="http://identifiers.org/kegg.reaction/R12851"/>
	<rdf:li rdf:resource="http://identifiers.org/kegg.reaction/R01083"/>
	</rdf:Bag>
	</bqbiol:encodes>
	</rdf:Description>
	</rdf:RDF>
	</annotation>
            </fbc:geneProduct>
      <fbc:geneProduct fbc:id="G_CNAG_06300" fbc:label="CNA06300" metaid="G_CNAG_06300">
        <annotation>
	<rdf:RDF xmlns:rdf="http://www.w3.org/1999/02/22-rdf-syntax-ns#" xmlns:bqbiol="http://biomodels.net/biology-qualifiers/">
	<rdf:Description rdf:about="#G_CNAG_06300">
              <bqbiol:is>
	<rdf:Bag>
	<rdf:li rdf:resource="http://identifiers.org/ncbiprotein/CNAG_06300"/>
	</rdf:Bag>
	</bqbiol:is>
	
	<bqbiol:encodes>
	<rdf:Bag>
	<rdf:li rdf:resource="http://identifiers.org/kegg.reaction/R00894"/>
	<rdf:li rdf:resource="http://identifiers.org/kegg.reaction/R10993"/>
	</rdf:Bag>
	</bqbiol:encodes>
	</rdf:Description>
	</rdf:RDF>
	</annotation>
            </fbc:geneProduct>
      <fbc:geneProduct fbc:id="G_CNAG_05695" fbc:label="CNA05695" metaid="G_CNAG_05695">
        <annotation>
	<rdf:RDF xmlns:rdf="http://www.w3.org/1999/02/22-rdf-syntax-ns#" xmlns:bqbiol="http://biomodels.net/biology-qualifiers/">
	<rdf:Description rdf:about="#G_CNAG_05695">
              <bqbiol:is>
	<rdf:Bag>
	<rdf:li rdf:resource="http://identifiers.org/ncbiprotein/CNAG_05695"/>
	</rdf:Bag>
	</bqbiol:is>
	
	<bqbiol:encodes>
	<rdf:Bag>
	<rdf:li rdf:resource="http://identifiers.org/kegg.reaction/R02058"/>
	</rdf:Bag>
	</bqbiol:encodes>
	</rdf:Description>
	</rdf:RDF>
	</annotation>
            </fbc:geneProduct>
      <fbc:geneProduct fbc:id="G_CNAG_03275" fbc:label="CNA03275" metaid="G_CNAG_03275">
        <annotation>
	<rdf:RDF xmlns:rdf="http://www.w3.org/1999/02/22-rdf-syntax-ns#" xmlns:bqbiol="http://biomodels.net/biology-qualifiers/">
	<rdf:Description rdf:about="#G_CNAG_03275">
              <bqbiol:is>
	<rdf:Bag>
	<rdf:li rdf:resource="http://identifiers.org/ncbiprotein/CNAG_03275"/>
	</rdf:Bag>
	</bqbiol:is>
	
	<bqbiol:encodes>
	<rdf:Bag>
	<rdf:li rdf:resource="http://identifiers.org/kegg.reaction/R02487"/>
	<rdf:li rdf:resource="http://identifiers.org/kegg.reaction/R10074"/>
	<rdf:li rdf:resource="http://identifiers.org/kegg.reaction/R02488"/>
	<rdf:li rdf:resource="http://identifiers.org/kegg.reaction/R03028"/>
	</rdf:Bag>
	</bqbiol:encodes>
	</rdf:Description>
	</rdf:RDF>
	</annotation>
            </fbc:geneProduct>
      <fbc:geneProduct fbc:id="G_CNAG_03033" fbc:label="CNA03033" metaid="G_CNAG_03033">
        <annotation>
	<rdf:RDF xmlns:rdf="http://www.w3.org/1999/02/22-rdf-syntax-ns#" xmlns:bqbiol="http://biomodels.net/biology-qualifiers/">
	<rdf:Description rdf:about="#G_CNAG_03033">
              <bqbiol:is>
	<rdf:Bag>
	<rdf:li rdf:resource="http://identifiers.org/ncbiprotein/CNAG_03033"/>
	</rdf:Bag>
	</bqbiol:is>
	
	<bqbiol:encodes>
	<rdf:Bag>
	<rdf:li rdf:resource="http://identifiers.org/kegg.reaction/R11216"/>
	<rdf:li rdf:resource="http://identifiers.org/kegg.reaction/R11220"/>
	<rdf:li rdf:resource="http://identifiers.org/kegg.reaction/R11218"/>
	</rdf:Bag>
	</bqbiol:encodes>
	</rdf:Description>
	</rdf:RDF>
	</annotation>
            </fbc:geneProduct>
      <fbc:geneProduct fbc:id="G_CNAG_06540" fbc:label="CNA06540" metaid="G_CNAG_06540">
        <annotation>
	<rdf:RDF xmlns:rdf="http://www.w3.org/1999/02/22-rdf-syntax-ns#" xmlns:bqbiol="http://biomodels.net/biology-qualifiers/">
	<rdf:Description rdf:about="#G_CNAG_06540">
              <bqbiol:is>
	<rdf:Bag>
	<rdf:li rdf:resource="http://identifiers.org/ncbiprotein/CNAG_06540"/>
	</rdf:Bag>
	</bqbiol:is>
	
	<bqbiol:encodes>
	<rdf:Bag>
	<rdf:li rdf:resource="http://identifiers.org/kegg.reaction/R04441"/>
	<rdf:li rdf:resource="http://identifiers.org/kegg.reaction/R05070"/>
	<rdf:li rdf:resource="http://identifiers.org/kegg.reaction/R01209"/>
	</rdf:Bag>
	</bqbiol:encodes>
	</rdf:Description>
	</rdf:RDF>
	</annotation>
            </fbc:geneProduct>
      <fbc:geneProduct fbc:id="G_CNAG_03274" fbc:label="CNA03274" metaid="G_CNAG_03274">
        <annotation>
	<rdf:RDF xmlns:rdf="http://www.w3.org/1999/02/22-rdf-syntax-ns#" xmlns:bqbiol="http://biomodels.net/biology-qualifiers/">
	<rdf:Description rdf:about="#G_CNAG_03274">
              <bqbiol:is>
	<rdf:Bag>
	<rdf:li rdf:resource="http://identifiers.org/ncbiprotein/CNAG_03274"/>
	</rdf:Bag>
	</bqbiol:is>
	
	<bqbiol:encodes>
	<rdf:Bag/>
	</bqbiol:encodes>
	</rdf:Description>
	</rdf:RDF>
	</annotation>
            </fbc:geneProduct>
      <fbc:geneProduct fbc:id="G_CNAG_03266" fbc:label="CNA03266" metaid="G_CNAG_03266">
        <annotation>
	<rdf:RDF xmlns:rdf="http://www.w3.org/1999/02/22-rdf-syntax-ns#" xmlns:bqbiol="http://biomodels.net/biology-qualifiers/">
	<rdf:Description rdf:about="#G_CNAG_03266">
              <bqbiol:is>
	<rdf:Bag>
	<rdf:li rdf:resource="http://identifiers.org/ncbiprotein/CNAG_03266"/>
	</rdf:Bag>
	</bqbiol:is>
	
	<bqbiol:encodes>
	<rdf:Bag>
	<rdf:li rdf:resource="http://identifiers.org/kegg.reaction/R07136"/>
	<rdf:li rdf:resource="http://identifiers.org/kegg.reaction/R00342"/>
	</rdf:Bag>
	</bqbiol:encodes>
	</rdf:Description>
	</rdf:RDF>
	</annotation>
            </fbc:geneProduct>
      <fbc:geneProduct fbc:id="G_CNAG_06534" fbc:label="CNA06534" metaid="G_CNAG_06534">
        <annotation>
	<rdf:RDF xmlns:rdf="http://www.w3.org/1999/02/22-rdf-syntax-ns#" xmlns:bqbiol="http://biomodels.net/biology-qualifiers/">
	<rdf:Description rdf:about="#G_CNAG_06534">
              <bqbiol:is>
	<rdf:Bag>
	<rdf:li rdf:resource="http://identifiers.org/ncbiprotein/CNAG_06534"/>
	</rdf:Bag>
	</bqbiol:is>
	
	<bqbiol:encodes>
	<rdf:Bag>
	<rdf:li rdf:resource="http://identifiers.org/kegg.reaction/R02082"/>
	</rdf:Bag>
	</bqbiol:encodes>
	</rdf:Description>
	</rdf:RDF>
	</annotation>
            </fbc:geneProduct>
      <fbc:geneProduct fbc:id="G_CNAG_04599" fbc:label="CNA04599" metaid="G_CNAG_04599">
        <annotation>
	<rdf:RDF xmlns:rdf="http://www.w3.org/1999/02/22-rdf-syntax-ns#" xmlns:bqbiol="http://biomodels.net/biology-qualifiers/">
	<rdf:Description rdf:about="#G_CNAG_04599">
              <bqbiol:is>
	<rdf:Bag>
	<rdf:li rdf:resource="http://identifiers.org/ncbiprotein/CNAG_04599"/>
	</rdf:Bag>
	</bqbiol:is>
	
	<bqbiol:encodes>
	<rdf:Bag>
	<rdf:li rdf:resource="http://identifiers.org/kegg.reaction/R01226"/>
	</rdf:Bag>
	</bqbiol:encodes>
	</rdf:Description>
	</rdf:RDF>
	</annotation>
            </fbc:geneProduct>
      <fbc:geneProduct fbc:id="G_CNAG_03026" fbc:label="CNA03026" metaid="G_CNAG_03026">
        <annotation>
	<rdf:RDF xmlns:rdf="http://www.w3.org/1999/02/22-rdf-syntax-ns#" xmlns:bqbiol="http://biomodels.net/biology-qualifiers/">
	<rdf:Description rdf:about="#G_CNAG_03026">
              <bqbiol:is>
	<rdf:Bag>
	<rdf:li rdf:resource="http://identifiers.org/ncbiprotein/CNAG_03026"/>
	</rdf:Bag>
	</bqbiol:is>
	
	<bqbiol:encodes>
	<rdf:Bag>
	<rdf:li rdf:resource="http://identifiers.org/kegg.reaction/R03482"/>
	</rdf:Bag>
	</bqbiol:encodes>
	</rdf:Description>
	</rdf:RDF>
	</annotation>
            </fbc:geneProduct>
      <fbc:geneProduct fbc:id="G_CNAG_04112" fbc:label="CNA04112" metaid="G_CNAG_04112">
        <annotation>
	<rdf:RDF xmlns:rdf="http://www.w3.org/1999/02/22-rdf-syntax-ns#" xmlns:bqbiol="http://biomodels.net/biology-qualifiers/">
	<rdf:Description rdf:about="#G_CNAG_04112">
              <bqbiol:is>
	<rdf:Bag>
	<rdf:li rdf:resource="http://identifiers.org/ncbiprotein/CNAG_04112"/>
	</rdf:Bag>
	</bqbiol:is>
	
	<bqbiol:encodes>
	<rdf:Bag>
	<rdf:li rdf:resource="http://identifiers.org/kegg.reaction/R01431"/>
	<rdf:li rdf:resource="http://identifiers.org/kegg.reaction/R09477"/>
	</rdf:Bag>
	</bqbiol:encodes>
	</rdf:Description>
	</rdf:RDF>
	</annotation>
            </fbc:geneProduct>
      <fbc:geneProduct fbc:id="G_CNAG_03269" fbc:label="CNA03269" metaid="G_CNAG_03269">
        <annotation>
	<rdf:RDF xmlns:rdf="http://www.w3.org/1999/02/22-rdf-syntax-ns#" xmlns:bqbiol="http://biomodels.net/biology-qualifiers/">
	<rdf:Description rdf:about="#G_CNAG_03269">
              <bqbiol:is>
	<rdf:Bag>
	<rdf:li rdf:resource="http://identifiers.org/ncbiprotein/CNAG_03269"/>
	</rdf:Bag>
	</bqbiol:is>
	
	<bqbiol:encodes>
	<rdf:Bag>
	<rdf:li rdf:resource="http://identifiers.org/kegg.reaction/R08307"/>
	<rdf:li rdf:resource="http://identifiers.org/kegg.reaction/R00710"/>
	<rdf:li rdf:resource="http://identifiers.org/kegg.reaction/R04889"/>
	<rdf:li rdf:resource="http://identifiers.org/kegg.reaction/R04892"/>
	<rdf:li rdf:resource="http://identifiers.org/kegg.reaction/R03302"/>
	<rdf:li rdf:resource="http://identifiers.org/kegg.reaction/R03300"/>
	<rdf:li rdf:resource="http://identifiers.org/kegg.reaction/R02697"/>
	<rdf:li rdf:resource="http://identifiers.org/kegg.reaction/R02695"/>
	<rdf:li rdf:resource="http://identifiers.org/kegg.reaction/R04996"/>
	<rdf:li rdf:resource="http://identifiers.org/kegg.reaction/R00904"/>
	<rdf:li rdf:resource="http://identifiers.org/kegg.reaction/R08283"/>
	<rdf:li rdf:resource="http://identifiers.org/kegg.reaction/R02536"/>
	<rdf:li rdf:resource="http://identifiers.org/kegg.reaction/R04888"/>
	<rdf:li rdf:resource="http://identifiers.org/kegg.reaction/R02537"/>
	<rdf:li rdf:resource="http://identifiers.org/kegg.reaction/R00711"/>
	<rdf:li rdf:resource="http://identifiers.org/kegg.reaction/R04883"/>
	<rdf:li rdf:resource="http://identifiers.org/kegg.reaction/R08282"/>
	<rdf:li rdf:resource="http://identifiers.org/kegg.reaction/R04891"/>
	<rdf:li rdf:resource="http://identifiers.org/kegg.reaction/R04882"/>
	</rdf:Bag>
	</bqbiol:encodes>
	</rdf:Description>
	</rdf:RDF>
	</annotation>
            </fbc:geneProduct>
      <fbc:geneProduct fbc:id="G_CNAG_07869" fbc:label="CNA07869" metaid="G_CNAG_07869">
        <annotation>
	<rdf:RDF xmlns:rdf="http://www.w3.org/1999/02/22-rdf-syntax-ns#" xmlns:bqbiol="http://biomodels.net/biology-qualifiers/">
	<rdf:Description rdf:about="#G_CNAG_07869">
              <bqbiol:is>
	<rdf:Bag>
	<rdf:li rdf:resource="http://identifiers.org/ncbiprotein/CNAG_07869"/>
	</rdf:Bag>
	</bqbiol:is>
	
	<bqbiol:encodes>
	<rdf:Bag/>
	</bqbiol:encodes>
	</rdf:Description>
	</rdf:RDF>
	</annotation>
            </fbc:geneProduct>
      <fbc:geneProduct fbc:id="G_CNAG_04358" fbc:label="CNA04358" metaid="G_CNAG_04358">
        <annotation>
	<rdf:RDF xmlns:rdf="http://www.w3.org/1999/02/22-rdf-syntax-ns#" xmlns:bqbiol="http://biomodels.net/biology-qualifiers/">
	<rdf:Description rdf:about="#G_CNAG_04358">
              <bqbiol:is>
	<rdf:Bag>
	<rdf:li rdf:resource="http://identifiers.org/ncbiprotein/CNAG_04358"/>
	</rdf:Bag>
	</bqbiol:is>
	
	<bqbiol:encodes>
	<rdf:Bag/>
	</bqbiol:encodes>
	</rdf:Description>
	</rdf:RDF>
	</annotation>
            </fbc:geneProduct>
      <fbc:geneProduct fbc:id="G_CNAG_01080" fbc:label="CNA01080" metaid="G_CNAG_01080">
        <annotation>
	<rdf:RDF xmlns:rdf="http://www.w3.org/1999/02/22-rdf-syntax-ns#" xmlns:bqbiol="http://biomodels.net/biology-qualifiers/">
	<rdf:Description rdf:about="#G_CNAG_01080">
              <bqbiol:is>
	<rdf:Bag>
	<rdf:li rdf:resource="http://identifiers.org/ncbiprotein/CNAG_01080"/>
	</rdf:Bag>
	</bqbiol:is>
	
	<bqbiol:encodes>
	<rdf:Bag>
	<rdf:li rdf:resource="http://identifiers.org/kegg.reaction/R00475"/>
	</rdf:Bag>
	</bqbiol:encodes>
	</rdf:Description>
	</rdf:RDF>
	</annotation>
            </fbc:geneProduct>
      <fbc:geneProduct fbc:id="G_CNAG_07862" fbc:label="CNA07862" metaid="G_CNAG_07862">
        <annotation>
	<rdf:RDF xmlns:rdf="http://www.w3.org/1999/02/22-rdf-syntax-ns#" xmlns:bqbiol="http://biomodels.net/biology-qualifiers/">
	<rdf:Description rdf:about="#G_CNAG_07862">
              <bqbiol:is>
	<rdf:Bag>
	<rdf:li rdf:resource="http://identifiers.org/ncbiprotein/CNAG_07862"/>
	</rdf:Bag>
	</bqbiol:is>
	
	<bqbiol:encodes>
	<rdf:Bag>
	<rdf:li rdf:resource="http://identifiers.org/kegg.reaction/R00402"/>
	</rdf:Bag>
	</bqbiol:encodes>
	</rdf:Description>
	</rdf:RDF>
	</annotation>
            </fbc:geneProduct>
      <fbc:geneProduct fbc:id="G_CNAG_04110" fbc:label="CNA04110" metaid="G_CNAG_04110">
        <annotation>
	<rdf:RDF xmlns:rdf="http://www.w3.org/1999/02/22-rdf-syntax-ns#" xmlns:bqbiol="http://biomodels.net/biology-qualifiers/">
	<rdf:Description rdf:about="#G_CNAG_04110">
              <bqbiol:is>
	<rdf:Bag>
	<rdf:li rdf:resource="http://identifiers.org/ncbiprotein/CNAG_04110"/>
	</rdf:Bag>
	</bqbiol:is>
	
	<bqbiol:encodes>
	<rdf:Bag>
	<rdf:li rdf:resource="http://identifiers.org/kegg.reaction/R00274"/>
	</rdf:Bag>
	</bqbiol:encodes>
	</rdf:Description>
	</rdf:RDF>
	</annotation>
            </fbc:geneProduct>
      <fbc:geneProduct fbc:id="G_CNAG_03262" fbc:label="CNA03262" metaid="G_CNAG_03262">
        <annotation>
	<rdf:RDF xmlns:rdf="http://www.w3.org/1999/02/22-rdf-syntax-ns#" xmlns:bqbiol="http://biomodels.net/biology-qualifiers/">
	<rdf:Description rdf:about="#G_CNAG_03262">
              <bqbiol:is>
	<rdf:Bag>
	<rdf:li rdf:resource="http://identifiers.org/ncbiprotein/CNAG_03262"/>
	</rdf:Bag>
	</bqbiol:is>
	
	<bqbiol:encodes>
	<rdf:Bag>
	<rdf:li rdf:resource="http://identifiers.org/kegg.reaction/R07343"/>
	<rdf:li rdf:resource="http://identifiers.org/kegg.reaction/R01185"/>
	<rdf:li rdf:resource="http://identifiers.org/kegg.reaction/R01187"/>
	<rdf:li rdf:resource="http://identifiers.org/kegg.reaction/R01186"/>
	</rdf:Bag>
	</bqbiol:encodes>
	</rdf:Description>
	</rdf:RDF>
	</annotation>
            </fbc:geneProduct>
      <fbc:geneProduct fbc:id="G_CNAG_05200" fbc:label="CNA05200" metaid="G_CNAG_05200">
        <annotation>
	<rdf:RDF xmlns:rdf="http://www.w3.org/1999/02/22-rdf-syntax-ns#" xmlns:bqbiol="http://biomodels.net/biology-qualifiers/">
	<rdf:Description rdf:about="#G_CNAG_05200">
              <bqbiol:is>
	<rdf:Bag>
	<rdf:li rdf:resource="http://identifiers.org/ncbiprotein/CNAG_05200"/>
	</rdf:Bag>
	</bqbiol:is>
	
	<bqbiol:encodes>
	<rdf:Bag>
	<rdf:li rdf:resource="http://identifiers.org/kegg.reaction/R00174"/>
	<rdf:li rdf:resource="http://identifiers.org/kegg.reaction/R02493"/>
	<rdf:li rdf:resource="http://identifiers.org/kegg.reaction/R01909"/>
	</rdf:Bag>
	</bqbiol:encodes>
	</rdf:Description>
	</rdf:RDF>
	</annotation>
            </fbc:geneProduct>
      <fbc:geneProduct fbc:id="G_CNAG_05440" fbc:label="CNA05440" metaid="G_CNAG_05440">
        <annotation>
	<rdf:RDF xmlns:rdf="http://www.w3.org/1999/02/22-rdf-syntax-ns#" xmlns:bqbiol="http://biomodels.net/biology-qualifiers/">
	<rdf:Description rdf:about="#G_CNAG_05440">
              <bqbiol:is>
	<rdf:Bag>
	<rdf:li rdf:resource="http://identifiers.org/ncbiprotein/CNAG_05440"/>
	</rdf:Bag>
	</bqbiol:is>
	
	<bqbiol:encodes>
	<rdf:Bag>
	<rdf:li rdf:resource="http://identifiers.org/kegg.reaction/R01711"/>
	<rdf:li rdf:resource="http://identifiers.org/kegg.reaction/R00277"/>
	<rdf:li rdf:resource="http://identifiers.org/kegg.reaction/R01710"/>
	<rdf:li rdf:resource="http://identifiers.org/kegg.reaction/R00278"/>
	</rdf:Bag>
	</bqbiol:encodes>
	</rdf:Description>
	</rdf:RDF>
	</annotation>
            </fbc:geneProduct>
      <fbc:geneProduct fbc:id="G_CNAG_04351" fbc:label="CNA04351" metaid="G_CNAG_04351">
        <annotation>
	<rdf:RDF xmlns:rdf="http://www.w3.org/1999/02/22-rdf-syntax-ns#" xmlns:bqbiol="http://biomodels.net/biology-qualifiers/">
	<rdf:Description rdf:about="#G_CNAG_04351">
              <bqbiol:is>
	<rdf:Bag>
	<rdf:li rdf:resource="http://identifiers.org/ncbiprotein/CNAG_04351"/>
	</rdf:Bag>
	</bqbiol:is>
	
	<bqbiol:encodes>
	<rdf:Bag>
	<rdf:li rdf:resource="http://identifiers.org/kegg.reaction/R00705"/>
	<rdf:li rdf:resource="http://identifiers.org/kegg.reaction/R00935"/>
	<rdf:li rdf:resource="http://identifiers.org/kegg.reaction/R00922"/>
	</rdf:Bag>
	</bqbiol:encodes>
	</rdf:Description>
	</rdf:RDF>
	</annotation>
            </fbc:geneProduct>
      <fbc:geneProduct fbc:id="G_CNAG_06770" fbc:label="CNA06770" metaid="G_CNAG_06770">
        <annotation>
	<rdf:RDF xmlns:rdf="http://www.w3.org/1999/02/22-rdf-syntax-ns#" xmlns:bqbiol="http://biomodels.net/biology-qualifiers/">
	<rdf:Description rdf:about="#G_CNAG_06770">
              <bqbiol:is>
	<rdf:Bag>
	<rdf:li rdf:resource="http://identifiers.org/ncbiprotein/CNAG_06770"/>
	</rdf:Bag>
	</bqbiol:is>
	
	<bqbiol:encodes>
	<rdf:Bag>
	<rdf:li rdf:resource="http://identifiers.org/kegg.reaction/R01070"/>
	<rdf:li rdf:resource="http://identifiers.org/kegg.reaction/R01068"/>
	<rdf:li rdf:resource="http://identifiers.org/kegg.reaction/R02568"/>
	<rdf:li rdf:resource="http://identifiers.org/kegg.reaction/R01829"/>
	</rdf:Bag>
	</bqbiol:encodes>
	</rdf:Description>
	</rdf:RDF>
	</annotation>
            </fbc:geneProduct>
      <fbc:geneProduct fbc:id="G_CNAG_05676" fbc:label="CNA05676" metaid="G_CNAG_05676">
        <annotation>
	<rdf:RDF xmlns:rdf="http://www.w3.org/1999/02/22-rdf-syntax-ns#" xmlns:bqbiol="http://biomodels.net/biology-qualifiers/">
	<rdf:Description rdf:about="#G_CNAG_05676">
              <bqbiol:is>
	<rdf:Bag>
	<rdf:li rdf:resource="http://identifiers.org/ncbiprotein/CNAG_05676"/>
	</rdf:Bag>
	</bqbiol:is>
	
	<bqbiol:encodes>
	<rdf:Bag>
	<rdf:li rdf:resource="http://identifiers.org/kegg.reaction/R00734"/>
	<rdf:li rdf:resource="http://identifiers.org/kegg.reaction/R00694"/>
	<rdf:li rdf:resource="http://identifiers.org/kegg.reaction/R07396"/>
	</rdf:Bag>
	</bqbiol:encodes>
	</rdf:Description>
	</rdf:RDF>
	</annotation>
            </fbc:geneProduct>
      <fbc:geneProduct fbc:id="G_CNAG_04346" fbc:label="CNA04346" metaid="G_CNAG_04346">
        <annotation>
	<rdf:RDF xmlns:rdf="http://www.w3.org/1999/02/22-rdf-syntax-ns#" xmlns:bqbiol="http://biomodels.net/biology-qualifiers/">
	<rdf:Description rdf:about="#G_CNAG_04346">
              <bqbiol:is>
	<rdf:Bag>
	<rdf:li rdf:resource="http://identifiers.org/ncbiprotein/CNAG_04346"/>
	</rdf:Bag>
	</bqbiol:is>
	
	<bqbiol:encodes>
	<rdf:Bag>
	<rdf:li rdf:resource="http://identifiers.org/kegg.reaction/R10283"/>
	<rdf:li rdf:resource="http://identifiers.org/kegg.reaction/R00471"/>
	<rdf:li rdf:resource="http://identifiers.org/kegg.reaction/R00470"/>
	</rdf:Bag>
	</bqbiol:encodes>
	</rdf:Description>
	</rdf:RDF>
	</annotation>
            </fbc:geneProduct>
      <fbc:geneProduct fbc:id="G_CNAG_01076" fbc:label="CNA01076" metaid="G_CNAG_01076">
        <annotation>
	<rdf:RDF xmlns:rdf="http://www.w3.org/1999/02/22-rdf-syntax-ns#" xmlns:bqbiol="http://biomodels.net/biology-qualifiers/">
	<rdf:Description rdf:about="#G_CNAG_01076">
              <bqbiol:is>
	<rdf:Bag>
	<rdf:li rdf:resource="http://identifiers.org/ncbiprotein/CNAG_01076"/>
	</rdf:Bag>
	</bqbiol:is>
	
	<bqbiol:encodes>
	<rdf:Bag>
	<rdf:li rdf:resource="http://identifiers.org/kegg.reaction/R00908"/>
	<rdf:li rdf:resource="http://identifiers.org/kegg.reaction/R01648"/>
	</rdf:Bag>
	</bqbiol:encodes>
	</rdf:Description>
	</rdf:RDF>
	</annotation>
            </fbc:geneProduct>
      <fbc:geneProduct fbc:id="G_CNAG_01079" fbc:label="CNA01079" metaid="G_CNAG_01079">
        <annotation>
	<rdf:RDF xmlns:rdf="http://www.w3.org/1999/02/22-rdf-syntax-ns#" xmlns:bqbiol="http://biomodels.net/biology-qualifiers/">
	<rdf:Description rdf:about="#G_CNAG_01079">
              <bqbiol:is>
	<rdf:Bag>
	<rdf:li rdf:resource="http://identifiers.org/ncbiprotein/CNAG_01079"/>
	</rdf:Bag>
	</bqbiol:is>
	
	<bqbiol:encodes>
	<rdf:Bag>
	<rdf:li rdf:resource="http://identifiers.org/kegg.reaction/R02754"/>
	</rdf:Bag>
	</bqbiol:encodes>
	</rdf:Description>
	</rdf:RDF>
	</annotation>
            </fbc:geneProduct>
      <fbc:geneProduct fbc:id="G_CNAG_04343" fbc:label="CNA04343" metaid="G_CNAG_04343">
        <annotation>
	<rdf:RDF xmlns:rdf="http://www.w3.org/1999/02/22-rdf-syntax-ns#" xmlns:bqbiol="http://biomodels.net/biology-qualifiers/">
	<rdf:Description rdf:about="#G_CNAG_04343">
              <bqbiol:is>
	<rdf:Bag>
	<rdf:li rdf:resource="http://identifiers.org/ncbiprotein/CNAG_04343"/>
	</rdf:Bag>
	</bqbiol:is>
	
	<bqbiol:encodes>
	<rdf:Bag/>
	</bqbiol:encodes>
	</rdf:Description>
	</rdf:RDF>
	</annotation>
            </fbc:geneProduct>
      <fbc:geneProduct fbc:id="G_CNAG_05675" fbc:label="CNA05675" metaid="G_CNAG_05675">
        <annotation>
	<rdf:RDF xmlns:rdf="http://www.w3.org/1999/02/22-rdf-syntax-ns#" xmlns:bqbiol="http://biomodels.net/biology-qualifiers/">
	<rdf:Description rdf:about="#G_CNAG_05675">
              <bqbiol:is>
	<rdf:Bag>
	<rdf:li rdf:resource="http://identifiers.org/ncbiprotein/CNAG_05675"/>
	</rdf:Bag>
	</bqbiol:is>
	
	<bqbiol:encodes>
	<rdf:Bag>
	<rdf:li rdf:resource="http://identifiers.org/kegg.reaction/R03451"/>
	</rdf:Bag>
	</bqbiol:encodes>
	</rdf:Description>
	</rdf:RDF>
	</annotation>
            </fbc:geneProduct>
      <fbc:geneProduct fbc:id="G_CNAG_06763" fbc:label="CNA06763" metaid="G_CNAG_06763">
        <annotation>
	<rdf:RDF xmlns:rdf="http://www.w3.org/1999/02/22-rdf-syntax-ns#" xmlns:bqbiol="http://biomodels.net/biology-qualifiers/">
	<rdf:Description rdf:about="#G_CNAG_06763">
              <bqbiol:is>
	<rdf:Bag>
	<rdf:li rdf:resource="http://identifiers.org/ncbiprotein/CNAG_06763"/>
	</rdf:Bag>
	</bqbiol:is>
	
	<bqbiol:encodes>
	<rdf:Bag>
	<rdf:li rdf:resource="http://identifiers.org/kegg.reaction/R03662"/>
	</rdf:Bag>
	</bqbiol:encodes>
	</rdf:Description>
	</rdf:RDF>
	</annotation>
            </fbc:geneProduct>
      <fbc:geneProduct fbc:id="G_CNAG_03014" fbc:label="CNA03014" metaid="G_CNAG_03014">
        <annotation>
	<rdf:RDF xmlns:rdf="http://www.w3.org/1999/02/22-rdf-syntax-ns#" xmlns:bqbiol="http://biomodels.net/biology-qualifiers/">
	<rdf:Description rdf:about="#G_CNAG_03014">
              <bqbiol:is>
	<rdf:Bag>
	<rdf:li rdf:resource="http://identifiers.org/ncbiprotein/CNAG_03014"/>
	</rdf:Bag>
	</bqbiol:is>
	
	<bqbiol:encodes>
	<rdf:Bag>
	<rdf:li rdf:resource="http://identifiers.org/kegg.reaction/R01004"/>
	</rdf:Bag>
	</bqbiol:encodes>
	</rdf:Description>
	</rdf:RDF>
	</annotation>
            </fbc:geneProduct>
      <fbc:geneProduct fbc:id="G_CNAG_04344" fbc:label="CNA04344" metaid="G_CNAG_04344">
        <annotation>
	<rdf:RDF xmlns:rdf="http://www.w3.org/1999/02/22-rdf-syntax-ns#" xmlns:bqbiol="http://biomodels.net/biology-qualifiers/">
	<rdf:Description rdf:about="#G_CNAG_04344">
              <bqbiol:is>
	<rdf:Bag>
	<rdf:li rdf:resource="http://identifiers.org/ncbiprotein/CNAG_04344"/>
	</rdf:Bag>
	</bqbiol:is>
	
	<bqbiol:encodes>
	<rdf:Bag>
	<rdf:li rdf:resource="http://identifiers.org/kegg.reaction/R03033"/>
	</rdf:Bag>
	</bqbiol:encodes>
	</rdf:Description>
	</rdf:RDF>
	</annotation>
            </fbc:geneProduct>
      <fbc:geneProduct fbc:id="G_CNAG_01078" fbc:label="CNA01078" metaid="G_CNAG_01078">
        <annotation>
	<rdf:RDF xmlns:rdf="http://www.w3.org/1999/02/22-rdf-syntax-ns#" xmlns:bqbiol="http://biomodels.net/biology-qualifiers/">
	<rdf:Description rdf:about="#G_CNAG_01078">
              <bqbiol:is>
	<rdf:Bag>
	<rdf:li rdf:resource="http://identifiers.org/ncbiprotein/CNAG_01078"/>
	</rdf:Bag>
	</bqbiol:is>
	
	<bqbiol:encodes>
	<rdf:Bag>
	<rdf:li rdf:resource="http://identifiers.org/kegg.reaction/R08307"/>
	<rdf:li rdf:resource="http://identifiers.org/kegg.reaction/R00710"/>
	<rdf:li rdf:resource="http://identifiers.org/kegg.reaction/R04889"/>
	<rdf:li rdf:resource="http://identifiers.org/kegg.reaction/R04892"/>
	<rdf:li rdf:resource="http://identifiers.org/kegg.reaction/R03302"/>
	<rdf:li rdf:resource="http://identifiers.org/kegg.reaction/R03300"/>
	<rdf:li rdf:resource="http://identifiers.org/kegg.reaction/R02697"/>
	<rdf:li rdf:resource="http://identifiers.org/kegg.reaction/R02695"/>
	<rdf:li rdf:resource="http://identifiers.org/kegg.reaction/R04996"/>
	<rdf:li rdf:resource="http://identifiers.org/kegg.reaction/R00904"/>
	<rdf:li rdf:resource="http://identifiers.org/kegg.reaction/R08283"/>
	<rdf:li rdf:resource="http://identifiers.org/kegg.reaction/R02536"/>
	<rdf:li rdf:resource="http://identifiers.org/kegg.reaction/R04888"/>
	<rdf:li rdf:resource="http://identifiers.org/kegg.reaction/R02537"/>
	<rdf:li rdf:resource="http://identifiers.org/kegg.reaction/R00711"/>
	<rdf:li rdf:resource="http://identifiers.org/kegg.reaction/R04883"/>
	<rdf:li rdf:resource="http://identifiers.org/kegg.reaction/R08282"/>
	<rdf:li rdf:resource="http://identifiers.org/kegg.reaction/R04891"/>
	<rdf:li rdf:resource="http://identifiers.org/kegg.reaction/R04882"/>
	</rdf:Bag>
	</bqbiol:encodes>
	</rdf:Description>
	</rdf:RDF>
	</annotation>
            </fbc:geneProduct>
      <fbc:geneProduct fbc:id="G_CNAG_06521" fbc:label="CNA06521" metaid="G_CNAG_06521">
        <annotation>
	<rdf:RDF xmlns:rdf="http://www.w3.org/1999/02/22-rdf-syntax-ns#" xmlns:bqbiol="http://biomodels.net/biology-qualifiers/">
	<rdf:Description rdf:about="#G_CNAG_06521">
              <bqbiol:is>
	<rdf:Bag>
	<rdf:li rdf:resource="http://identifiers.org/ncbiprotein/CNAG_06521"/>
	</rdf:Bag>
	</bqbiol:is>
	
	<bqbiol:encodes>
	<rdf:Bag/>
	</bqbiol:encodes>
	</rdf:Description>
	</rdf:RDF>
	</annotation>
            </fbc:geneProduct>
      <fbc:geneProduct fbc:id="G_CNAG_03019" fbc:label="CNA03019" metaid="G_CNAG_03019">
        <annotation>
	<rdf:RDF xmlns:rdf="http://www.w3.org/1999/02/22-rdf-syntax-ns#" xmlns:bqbiol="http://biomodels.net/biology-qualifiers/">
	<rdf:Description rdf:about="#G_CNAG_03019">
              <bqbiol:is>
	<rdf:Bag>
	<rdf:li rdf:resource="http://identifiers.org/ncbiprotein/CNAG_03019"/>
	</rdf:Bag>
	</bqbiol:is>
	
	<bqbiol:encodes>
	<rdf:Bag>
	<rdf:li rdf:resource="http://identifiers.org/kegg.reaction/R01280"/>
	<rdf:li rdf:resource="http://identifiers.org/kegg.reaction/R00390"/>
	</rdf:Bag>
	</bqbiol:encodes>
	</rdf:Description>
	</rdf:RDF>
	</annotation>
            </fbc:geneProduct>
      <fbc:geneProduct fbc:id="G_CNAG_04347" fbc:label="CNA04347" metaid="G_CNAG_04347">
        <annotation>
	<rdf:RDF xmlns:rdf="http://www.w3.org/1999/02/22-rdf-syntax-ns#" xmlns:bqbiol="http://biomodels.net/biology-qualifiers/">
	<rdf:Description rdf:about="#G_CNAG_04347">
              <bqbiol:is>
	<rdf:Bag>
	<rdf:li rdf:resource="http://identifiers.org/ncbiprotein/CNAG_04347"/>
	</rdf:Bag>
	</bqbiol:is>
	
	<bqbiol:encodes>
	<rdf:Bag>
	<rdf:li rdf:resource="http://identifiers.org/kegg.reaction/R00480"/>
	</rdf:Bag>
	</bqbiol:encodes>
	</rdf:Description>
	</rdf:RDF>
	</annotation>
            </fbc:geneProduct>
      <fbc:geneProduct fbc:id="G_CNAG_06529" fbc:label="CNA06529" metaid="G_CNAG_06529">
        <annotation>
	<rdf:RDF xmlns:rdf="http://www.w3.org/1999/02/22-rdf-syntax-ns#" xmlns:bqbiol="http://biomodels.net/biology-qualifiers/">
	<rdf:Description rdf:about="#G_CNAG_06529">
              <bqbiol:is>
	<rdf:Bag>
	<rdf:li rdf:resource="http://identifiers.org/ncbiprotein/CNAG_06529"/>
	</rdf:Bag>
	</bqbiol:is>
	
	<bqbiol:encodes>
	<rdf:Bag>
	<rdf:li rdf:resource="http://identifiers.org/kegg.reaction/R01430"/>
	</rdf:Bag>
	</bqbiol:encodes>
	</rdf:Description>
	</rdf:RDF>
	</annotation>
            </fbc:geneProduct>
      <fbc:geneProduct fbc:id="G_CNAG_07851" fbc:label="CNA07851" metaid="G_CNAG_07851">
        <annotation>
	<rdf:RDF xmlns:rdf="http://www.w3.org/1999/02/22-rdf-syntax-ns#" xmlns:bqbiol="http://biomodels.net/biology-qualifiers/">
	<rdf:Description rdf:about="#G_CNAG_07851">
              <bqbiol:is>
	<rdf:Bag>
	<rdf:li rdf:resource="http://identifiers.org/ncbiprotein/CNAG_07851"/>
	</rdf:Bag>
	</bqbiol:is>
	
	<bqbiol:encodes>
	<rdf:Bag>
	<rdf:li rdf:resource="http://identifiers.org/kegg.reaction/R00709"/>
	</rdf:Bag>
	</bqbiol:encodes>
	</rdf:Description>
	</rdf:RDF>
	</annotation>
            </fbc:geneProduct>
      <fbc:geneProduct fbc:id="G_CNAG_02161" fbc:label="CNA02161" metaid="G_CNAG_02161">
        <annotation>
	<rdf:RDF xmlns:rdf="http://www.w3.org/1999/02/22-rdf-syntax-ns#" xmlns:bqbiol="http://biomodels.net/biology-qualifiers/">
	<rdf:Description rdf:about="#G_CNAG_02161">
              <bqbiol:is>
	<rdf:Bag>
	<rdf:li rdf:resource="http://identifiers.org/ncbiprotein/CNAG_02161"/>
	</rdf:Bag>
	</bqbiol:is>
	
	<bqbiol:encodes>
	<rdf:Bag>
	<rdf:li rdf:resource="http://identifiers.org/kegg.reaction/R09087"/>
	<rdf:li rdf:resource="http://identifiers.org/kegg.reaction/R05799"/>
	<rdf:li rdf:resource="http://identifiers.org/kegg.reaction/R08964"/>
	<rdf:li rdf:resource="http://identifiers.org/kegg.reaction/R10548"/>
	</rdf:Bag>
	</bqbiol:encodes>
	</rdf:Description>
	</rdf:RDF>
	</annotation>
            </fbc:geneProduct>
      <fbc:geneProduct fbc:id="G_CNAG_03011" fbc:label="CNA03011" metaid="G_CNAG_03011">
        <annotation>
	<rdf:RDF xmlns:rdf="http://www.w3.org/1999/02/22-rdf-syntax-ns#" xmlns:bqbiol="http://biomodels.net/biology-qualifiers/">
	<rdf:Description rdf:about="#G_CNAG_03011">
              <bqbiol:is>
	<rdf:Bag>
	<rdf:li rdf:resource="http://identifiers.org/ncbiprotein/CNAG_03011"/>
	</rdf:Bag>
	</bqbiol:is>
	
	<bqbiol:encodes>
	<rdf:Bag>
	<rdf:li rdf:resource="http://identifiers.org/kegg.reaction/R01388"/>
	<rdf:li rdf:resource="http://identifiers.org/kegg.reaction/R00717"/>
	</rdf:Bag>
	</bqbiol:encodes>
	</rdf:Description>
	</rdf:RDF>
	</annotation>
            </fbc:geneProduct>
      <fbc:geneProduct fbc:id="G_CNAG_01075" fbc:label="CNA01075" metaid="G_CNAG_01075">
        <annotation>
	<rdf:RDF xmlns:rdf="http://www.w3.org/1999/02/22-rdf-syntax-ns#" xmlns:bqbiol="http://biomodels.net/biology-qualifiers/">
	<rdf:Description rdf:about="#G_CNAG_01075">
              <bqbiol:is>
	<rdf:Bag>
	<rdf:li rdf:resource="http://identifiers.org/ncbiprotein/CNAG_01075"/>
	</rdf:Bag>
	</bqbiol:is>
	
	<bqbiol:encodes>
	<rdf:Bag>
	<rdf:li rdf:resource="http://identifiers.org/kegg.reaction/R00705"/>
	<rdf:li rdf:resource="http://identifiers.org/kegg.reaction/R00935"/>
	<rdf:li rdf:resource="http://identifiers.org/kegg.reaction/R00922"/>
	</rdf:Bag>
	</bqbiol:encodes>
	</rdf:Description>
	</rdf:RDF>
	</annotation>
            </fbc:geneProduct>
      <fbc:geneProduct fbc:id="G_CNAG_03493" fbc:label="CNA03493" metaid="G_CNAG_03493">
        <annotation>
	<rdf:RDF xmlns:rdf="http://www.w3.org/1999/02/22-rdf-syntax-ns#" xmlns:bqbiol="http://biomodels.net/biology-qualifiers/">
	<rdf:Description rdf:about="#G_CNAG_03493">
              <bqbiol:is>
	<rdf:Bag>
	<rdf:li rdf:resource="http://identifiers.org/ncbiprotein/CNAG_03493"/>
	</rdf:Bag>
	</bqbiol:is>
	
	<bqbiol:encodes>
	<rdf:Bag>
	<rdf:li rdf:resource="http://identifiers.org/kegg.reaction/R04452"/>
	</rdf:Bag>
	</bqbiol:encodes>
	</rdf:Description>
	</rdf:RDF>
	</annotation>
            </fbc:geneProduct>
      <fbc:geneProduct fbc:id="G_CNAG_06755" fbc:label="CNA06755" metaid="G_CNAG_06755">
        <annotation>
	<rdf:RDF xmlns:rdf="http://www.w3.org/1999/02/22-rdf-syntax-ns#" xmlns:bqbiol="http://biomodels.net/biology-qualifiers/">
	<rdf:Description rdf:about="#G_CNAG_06755">
              <bqbiol:is>
	<rdf:Bag>
	<rdf:li rdf:resource="http://identifiers.org/ncbiprotein/CNAG_06755"/>
	</rdf:Bag>
	</bqbiol:is>
	
	<bqbiol:encodes>
	<rdf:Bag>
	<rdf:li rdf:resource="http://identifiers.org/kegg.reaction/R03663"/>
	</rdf:Bag>
	</bqbiol:encodes>
	</rdf:Description>
	</rdf:RDF>
	</annotation>
            </fbc:geneProduct>
      <fbc:geneProduct fbc:id="G_CNAG_04577" fbc:label="CNA04577" metaid="G_CNAG_04577">
        <annotation>
	<rdf:RDF xmlns:rdf="http://www.w3.org/1999/02/22-rdf-syntax-ns#" xmlns:bqbiol="http://biomodels.net/biology-qualifiers/">
	<rdf:Description rdf:about="#G_CNAG_04577">
              <bqbiol:is>
	<rdf:Bag>
	<rdf:li rdf:resource="http://identifiers.org/ncbiprotein/CNAG_04577"/>
	</rdf:Bag>
	</bqbiol:is>
	
	<bqbiol:encodes>
	<rdf:Bag>
	<rdf:li rdf:resource="http://identifiers.org/kegg.reaction/R00570"/>
	<rdf:li rdf:resource="http://identifiers.org/kegg.reaction/R02093"/>
	<rdf:li rdf:resource="http://identifiers.org/kegg.reaction/R03530"/>
	<rdf:li rdf:resource="http://identifiers.org/kegg.reaction/R11894"/>
	<rdf:li rdf:resource="http://identifiers.org/kegg.reaction/R00330"/>
	<rdf:li rdf:resource="http://identifiers.org/kegg.reaction/R12853"/>
	<rdf:li rdf:resource="http://identifiers.org/kegg.reaction/R00139"/>
	<rdf:li rdf:resource="http://identifiers.org/kegg.reaction/R11895"/>
	<rdf:li rdf:resource="http://identifiers.org/kegg.reaction/R02331"/>
	<rdf:li rdf:resource="http://identifiers.org/kegg.reaction/R00156"/>
	<rdf:li rdf:resource="http://identifiers.org/kegg.reaction/R02326"/>
	<rdf:li rdf:resource="http://identifiers.org/kegg.reaction/R00722"/>
	<rdf:li rdf:resource="http://identifiers.org/kegg.reaction/R01137"/>
	<rdf:li rdf:resource="http://identifiers.org/kegg.reaction/R01857"/>
	</rdf:Bag>
	</bqbiol:encodes>
	</rdf:Description>
	</rdf:RDF>
	</annotation>
            </fbc:geneProduct>
      <fbc:geneProduct fbc:id="G_CNAG_04335" fbc:label="CNA04335" metaid="G_CNAG_04335">
        <annotation>
	<rdf:RDF xmlns:rdf="http://www.w3.org/1999/02/22-rdf-syntax-ns#" xmlns:bqbiol="http://biomodels.net/biology-qualifiers/">
	<rdf:Description rdf:about="#G_CNAG_04335">
              <bqbiol:is>
	<rdf:Bag>
	<rdf:li rdf:resource="http://identifiers.org/ncbiprotein/CNAG_04335"/>
	</rdf:Bag>
	</bqbiol:is>
	
	<bqbiol:encodes>
	<rdf:Bag>
	<rdf:li rdf:resource="http://identifiers.org/kegg.reaction/R03361"/>
	</rdf:Bag>
	</bqbiol:encodes>
	</rdf:Description>
	</rdf:RDF>
	</annotation>
            </fbc:geneProduct>
      <fbc:geneProduct fbc:id="G_CNAG_07600" fbc:label="CNA07600" metaid="G_CNAG_07600">
        <annotation>
	<rdf:RDF xmlns:rdf="http://www.w3.org/1999/02/22-rdf-syntax-ns#" xmlns:bqbiol="http://biomodels.net/biology-qualifiers/">
	<rdf:Description rdf:about="#G_CNAG_07600">
              <bqbiol:is>
	<rdf:Bag>
	<rdf:li rdf:resource="http://identifiers.org/ncbiprotein/CNAG_07600"/>
	</rdf:Bag>
	</bqbiol:is>
	
	<bqbiol:encodes>
	<rdf:Bag>
	<rdf:li rdf:resource="http://identifiers.org/kegg.reaction/R02985"/>
	<rdf:li rdf:resource="http://identifiers.org/kegg.reaction/R00306"/>
	<rdf:li rdf:resource="http://identifiers.org/kegg.reaction/R00308"/>
	<rdf:li rdf:resource="http://identifiers.org/kegg.reaction/R00026"/>
	<rdf:li rdf:resource="http://identifiers.org/kegg.reaction/R03527"/>
	</rdf:Bag>
	</bqbiol:encodes>
	</rdf:Description>
	</rdf:RDF>
	</annotation>
            </fbc:geneProduct>
      <fbc:geneProduct fbc:id="G_CNAG_03004" fbc:label="CNA03004" metaid="G_CNAG_03004">
        <annotation>
	<rdf:RDF xmlns:rdf="http://www.w3.org/1999/02/22-rdf-syntax-ns#" xmlns:bqbiol="http://biomodels.net/biology-qualifiers/">
	<rdf:Description rdf:about="#G_CNAG_03004">
              <bqbiol:is>
	<rdf:Bag>
	<rdf:li rdf:resource="http://identifiers.org/ncbiprotein/CNAG_03004"/>
	</rdf:Bag>
	</bqbiol:is>
	
	<bqbiol:encodes>
	<rdf:Bag>
	<rdf:li rdf:resource="http://identifiers.org/kegg.reaction/R00066"/>
	</rdf:Bag>
	</bqbiol:encodes>
	</rdf:Description>
	</rdf:RDF>
	</annotation>
            </fbc:geneProduct>
      <fbc:geneProduct fbc:id="G_CNAG_02399" fbc:label="CNA02399" metaid="G_CNAG_02399">
        <annotation>
	<rdf:RDF xmlns:rdf="http://www.w3.org/1999/02/22-rdf-syntax-ns#" xmlns:bqbiol="http://biomodels.net/biology-qualifiers/">
	<rdf:Description rdf:about="#G_CNAG_02399">
              <bqbiol:is>
	<rdf:Bag>
	<rdf:li rdf:resource="http://identifiers.org/ncbiprotein/CNAG_02399"/>
	</rdf:Bag>
	</bqbiol:is>
	
	<bqbiol:encodes>
	<rdf:Bag>
	<rdf:li rdf:resource="http://identifiers.org/kegg.reaction/R00115"/>
	<rdf:li rdf:resource="http://identifiers.org/kegg.reaction/R00094"/>
	</rdf:Bag>
	</bqbiol:encodes>
	</rdf:Description>
	</rdf:RDF>
	</annotation>
            </fbc:geneProduct>
      <fbc:geneProduct fbc:id="G_CNAG_06994" fbc:label="CNA06994" metaid="G_CNAG_06994">
        <annotation>
	<rdf:RDF xmlns:rdf="http://www.w3.org/1999/02/22-rdf-syntax-ns#" xmlns:bqbiol="http://biomodels.net/biology-qualifiers/">
	<rdf:Description rdf:about="#G_CNAG_06994">
              <bqbiol:is>
	<rdf:Bag>
	<rdf:li rdf:resource="http://identifiers.org/ncbiprotein/CNAG_06994"/>
	</rdf:Bag>
	</bqbiol:is>
	
	<bqbiol:encodes>
	<rdf:Bag>
	<rdf:li rdf:resource="http://identifiers.org/kegg.reaction/R03238"/>
	<rdf:li rdf:resource="http://identifiers.org/kegg.reaction/R01843"/>
	<rdf:li rdf:resource="http://identifiers.org/kegg.reaction/R00767"/>
	<rdf:li rdf:resource="http://identifiers.org/kegg.reaction/R00756"/>
	<rdf:li rdf:resource="http://identifiers.org/kegg.reaction/R04779"/>
	<rdf:li rdf:resource="http://identifiers.org/kegg.reaction/R00769"/>
	<rdf:li rdf:resource="http://identifiers.org/kegg.reaction/R03236"/>
	<rdf:li rdf:resource="http://identifiers.org/kegg.reaction/R03237"/>
	<rdf:li rdf:resource="http://identifiers.org/kegg.reaction/R00770"/>
	<rdf:li rdf:resource="http://identifiers.org/kegg.reaction/R03239"/>
	</rdf:Bag>
	</bqbiol:encodes>
	</rdf:Description>
	</rdf:RDF>
	</annotation>
            </fbc:geneProduct>
      <fbc:geneProduct fbc:id="G_CNAG_03245" fbc:label="CNA03245" metaid="G_CNAG_03245">
        <annotation>
	<rdf:RDF xmlns:rdf="http://www.w3.org/1999/02/22-rdf-syntax-ns#" xmlns:bqbiol="http://biomodels.net/biology-qualifiers/">
	<rdf:Description rdf:about="#G_CNAG_03245">
              <bqbiol:is>
	<rdf:Bag>
	<rdf:li rdf:resource="http://identifiers.org/ncbiprotein/CNAG_03245"/>
	</rdf:Bag>
	</bqbiol:is>
	
	<bqbiol:encodes>
	<rdf:Bag>
	<rdf:li rdf:resource="http://identifiers.org/kegg.reaction/R02736"/>
	<rdf:li rdf:resource="http://identifiers.org/kegg.reaction/R00835"/>
	</rdf:Bag>
	</bqbiol:encodes>
	</rdf:Description>
	</rdf:RDF>
	</annotation>
            </fbc:geneProduct>
      <fbc:geneProduct fbc:id="G_CNAG_05664" fbc:label="CNA05664" metaid="G_CNAG_05664">
        <annotation>
	<rdf:RDF xmlns:rdf="http://www.w3.org/1999/02/22-rdf-syntax-ns#" xmlns:bqbiol="http://biomodels.net/biology-qualifiers/">
	<rdf:Description rdf:about="#G_CNAG_05664">
              <bqbiol:is>
	<rdf:Bag>
	<rdf:li rdf:resource="http://identifiers.org/ncbiprotein/CNAG_05664"/>
	</rdf:Bag>
	</bqbiol:is>
	
	<bqbiol:encodes>
	<rdf:Bag>
	<rdf:li rdf:resource="http://identifiers.org/kegg.reaction/R01214"/>
	<rdf:li rdf:resource="http://identifiers.org/kegg.reaction/R10991"/>
	<rdf:li rdf:resource="http://identifiers.org/kegg.reaction/R02199"/>
	<rdf:li rdf:resource="http://identifiers.org/kegg.reaction/R01090"/>
	</rdf:Bag>
	</bqbiol:encodes>
	</rdf:Description>
	</rdf:RDF>
	</annotation>
            </fbc:geneProduct>
      <fbc:geneProduct fbc:id="G_CNAG_03247" fbc:label="CNA03247" metaid="G_CNAG_03247">
        <annotation>
	<rdf:RDF xmlns:rdf="http://www.w3.org/1999/02/22-rdf-syntax-ns#" xmlns:bqbiol="http://biomodels.net/biology-qualifiers/">
	<rdf:Description rdf:about="#G_CNAG_03247">
              <bqbiol:is>
	<rdf:Bag>
	<rdf:li rdf:resource="http://identifiers.org/ncbiprotein/CNAG_03247"/>
	</rdf:Bag>
	</bqbiol:is>
	
	<bqbiol:encodes>
	<rdf:Bag>
	<rdf:li rdf:resource="http://identifiers.org/kegg.reaction/R02113"/>
	</rdf:Bag>
	</bqbiol:encodes>
	</rdf:Description>
	</rdf:RDF>
	</annotation>
            </fbc:geneProduct>
      <fbc:geneProduct fbc:id="G_CNAG_05425" fbc:label="CNA05425" metaid="G_CNAG_05425">
        <annotation>
	<rdf:RDF xmlns:rdf="http://www.w3.org/1999/02/22-rdf-syntax-ns#" xmlns:bqbiol="http://biomodels.net/biology-qualifiers/">
	<rdf:Description rdf:about="#G_CNAG_05425">
              <bqbiol:is>
	<rdf:Bag>
	<rdf:li rdf:resource="http://identifiers.org/ncbiprotein/CNAG_05425"/>
	</rdf:Bag>
	</bqbiol:is>
	
	<bqbiol:encodes>
	<rdf:Bag>
	<rdf:li rdf:resource="http://identifiers.org/kegg.reaction/R00483"/>
	<rdf:li rdf:resource="http://identifiers.org/kegg.reaction/R00256"/>
	<rdf:li rdf:resource="http://identifiers.org/kegg.reaction/R00578"/>
	</rdf:Bag>
	</bqbiol:encodes>
	</rdf:Description>
	</rdf:RDF>
	</annotation>
            </fbc:geneProduct>
      <fbc:geneProduct fbc:id="G_CNAG_06515" fbc:label="CNA06515" metaid="G_CNAG_06515">
        <annotation>
	<rdf:RDF xmlns:rdf="http://www.w3.org/1999/02/22-rdf-syntax-ns#" xmlns:bqbiol="http://biomodels.net/biology-qualifiers/">
	<rdf:Description rdf:about="#G_CNAG_06515">
              <bqbiol:is>
	<rdf:Bag>
	<rdf:li rdf:resource="http://identifiers.org/ncbiprotein/CNAG_06515"/>
	</rdf:Bag>
	</bqbiol:is>
	
	<bqbiol:encodes>
	<rdf:Bag>
	<rdf:li rdf:resource="http://identifiers.org/kegg.reaction/R00251"/>
	</rdf:Bag>
	</bqbiol:encodes>
	</rdf:Description>
	</rdf:RDF>
	</annotation>
            </fbc:geneProduct>
      <fbc:geneProduct fbc:id="G_CNAG_05667" fbc:label="CNA05667" metaid="G_CNAG_05667">
        <annotation>
	<rdf:RDF xmlns:rdf="http://www.w3.org/1999/02/22-rdf-syntax-ns#" xmlns:bqbiol="http://biomodels.net/biology-qualifiers/">
	<rdf:Description rdf:about="#G_CNAG_05667">
              <bqbiol:is>
	<rdf:Bag>
	<rdf:li rdf:resource="http://identifiers.org/ncbiprotein/CNAG_05667"/>
	</rdf:Bag>
	</bqbiol:is>
	
	<bqbiol:encodes>
	<rdf:Bag/>
	</bqbiol:encodes>
	</rdf:Description>
	</rdf:RDF>
	</annotation>
            </fbc:geneProduct>
      <fbc:geneProduct fbc:id="G_CNAG_03009" fbc:label="CNA03009" metaid="G_CNAG_03009">
        <annotation>
	<rdf:RDF xmlns:rdf="http://www.w3.org/1999/02/22-rdf-syntax-ns#" xmlns:bqbiol="http://biomodels.net/biology-qualifiers/">
	<rdf:Description rdf:about="#G_CNAG_03009">
              <bqbiol:is>
	<rdf:Bag>
	<rdf:li rdf:resource="http://identifiers.org/ncbiprotein/CNAG_03009"/>
	</rdf:Bag>
	</bqbiol:is>
	
	<bqbiol:encodes>
	<rdf:Bag>
	<rdf:li rdf:resource="http://identifiers.org/kegg.reaction/R00031"/>
	<rdf:li rdf:resource="http://identifiers.org/kegg.reaction/R00045"/>
	<rdf:li rdf:resource="http://identifiers.org/kegg.reaction/R00731"/>
	<rdf:li rdf:resource="http://identifiers.org/kegg.reaction/R00058"/>
	<rdf:li rdf:resource="http://identifiers.org/kegg.reaction/R02363"/>
	<rdf:li rdf:resource="http://identifiers.org/kegg.reaction/R04884"/>
	<rdf:li rdf:resource="http://identifiers.org/kegg.reaction/R02383"/>
	<rdf:li rdf:resource="http://identifiers.org/kegg.reaction/R02078"/>
	<rdf:li rdf:resource="http://identifiers.org/kegg.reaction/R02950"/>
	</rdf:Bag>
	</bqbiol:encodes>
	</rdf:Description>
	</rdf:RDF>
	</annotation>
            </fbc:geneProduct>
      <fbc:geneProduct fbc:id="G_CNAG_03482" fbc:label="CNA03482" metaid="G_CNAG_03482">
        <annotation>
	<rdf:RDF xmlns:rdf="http://www.w3.org/1999/02/22-rdf-syntax-ns#" xmlns:bqbiol="http://biomodels.net/biology-qualifiers/">
	<rdf:Description rdf:about="#G_CNAG_03482">
              <bqbiol:is>
	<rdf:Bag>
	<rdf:li rdf:resource="http://identifiers.org/ncbiprotein/CNAG_03482"/>
	</rdf:Bag>
	</bqbiol:is>
	
	<bqbiol:encodes>
	<rdf:Bag>
	<rdf:li rdf:resource="http://identifiers.org/kegg.reaction/R12570"/>
	</rdf:Bag>
	</bqbiol:encodes>
	</rdf:Description>
	</rdf:RDF>
	</annotation>
            </fbc:geneProduct>
      <fbc:geneProduct fbc:id="G_CNAG_03476" fbc:label="CNA03476" metaid="G_CNAG_03476">
        <annotation>
	<rdf:RDF xmlns:rdf="http://www.w3.org/1999/02/22-rdf-syntax-ns#" xmlns:bqbiol="http://biomodels.net/biology-qualifiers/">
	<rdf:Description rdf:about="#G_CNAG_03476">
              <bqbiol:is>
	<rdf:Bag>
	<rdf:li rdf:resource="http://identifiers.org/ncbiprotein/CNAG_03476"/>
	</rdf:Bag>
	</bqbiol:is>
	
	<bqbiol:encodes>
	<rdf:Bag>
	<rdf:li rdf:resource="http://identifiers.org/kegg.reaction/R01920"/>
	<rdf:li rdf:resource="http://identifiers.org/kegg.reaction/R08359"/>
	</rdf:Bag>
	</bqbiol:encodes>
	</rdf:Description>
	</rdf:RDF>
	</annotation>
            </fbc:geneProduct>
      <fbc:geneProduct fbc:id="G_CNAG_01297" fbc:label="CNA01297" metaid="G_CNAG_01297">
        <annotation>
	<rdf:RDF xmlns:rdf="http://www.w3.org/1999/02/22-rdf-syntax-ns#" xmlns:bqbiol="http://biomodels.net/biology-qualifiers/">
	<rdf:Description rdf:about="#G_CNAG_01297">
              <bqbiol:is>
	<rdf:Bag>
	<rdf:li rdf:resource="http://identifiers.org/ncbiprotein/CNAG_01297"/>
	</rdf:Bag>
	</bqbiol:is>
	
	<bqbiol:encodes>
	<rdf:Bag>
	<rdf:li rdf:resource="http://identifiers.org/kegg.reaction/R12315"/>
	</rdf:Bag>
	</bqbiol:encodes>
	</rdf:Description>
	</rdf:RDF>
	</annotation>
            </fbc:geneProduct>
      <fbc:geneProduct fbc:id="G_CNAG_01055" fbc:label="CNA01055" metaid="G_CNAG_01055">
        <annotation>
	<rdf:RDF xmlns:rdf="http://www.w3.org/1999/02/22-rdf-syntax-ns#" xmlns:bqbiol="http://biomodels.net/biology-qualifiers/">
	<rdf:Description rdf:about="#G_CNAG_01055">
              <bqbiol:is>
	<rdf:Bag>
	<rdf:li rdf:resource="http://identifiers.org/ncbiprotein/CNAG_01055"/>
	</rdf:Bag>
	</bqbiol:is>
	
	<bqbiol:encodes>
	<rdf:Bag/>
	</bqbiol:encodes>
	</rdf:Description>
	</rdf:RDF>
	</annotation>
            </fbc:geneProduct>
      <fbc:geneProduct fbc:id="G_CNAG_06985" fbc:label="CNA06985" metaid="G_CNAG_06985">
        <annotation>
	<rdf:RDF xmlns:rdf="http://www.w3.org/1999/02/22-rdf-syntax-ns#" xmlns:bqbiol="http://biomodels.net/biology-qualifiers/">
	<rdf:Description rdf:about="#G_CNAG_06985">
              <bqbiol:is>
	<rdf:Bag>
	<rdf:li rdf:resource="http://identifiers.org/ncbiprotein/CNAG_06985"/>
	</rdf:Bag>
	</bqbiol:is>
	
	<bqbiol:encodes>
	<rdf:Bag>
	<rdf:li rdf:resource="http://identifiers.org/kegg.reaction/R02985"/>
	<rdf:li rdf:resource="http://identifiers.org/kegg.reaction/R00306"/>
	<rdf:li rdf:resource="http://identifiers.org/kegg.reaction/R00308"/>
	<rdf:li rdf:resource="http://identifiers.org/kegg.reaction/R00026"/>
	<rdf:li rdf:resource="http://identifiers.org/kegg.reaction/R03527"/>
	</rdf:Bag>
	</bqbiol:encodes>
	</rdf:Description>
	</rdf:RDF>
	</annotation>
            </fbc:geneProduct>
      <fbc:geneProduct fbc:id="G_CNAG_06984" fbc:label="CNA06984" metaid="G_CNAG_06984">
        <annotation>
	<rdf:RDF xmlns:rdf="http://www.w3.org/1999/02/22-rdf-syntax-ns#" xmlns:bqbiol="http://biomodels.net/biology-qualifiers/">
	<rdf:Description rdf:about="#G_CNAG_06984">
              <bqbiol:is>
	<rdf:Bag>
	<rdf:li rdf:resource="http://identifiers.org/ncbiprotein/CNAG_06984"/>
	</rdf:Bag>
	</bqbiol:is>
	
	<bqbiol:encodes>
	<rdf:Bag>
	<rdf:li rdf:resource="http://identifiers.org/kegg.reaction/R00256"/>
	<rdf:li rdf:resource="http://identifiers.org/kegg.reaction/R00573"/>
	<rdf:li rdf:resource="http://identifiers.org/kegg.reaction/R00571"/>
	</rdf:Bag>
	</bqbiol:encodes>
	</rdf:Description>
	</rdf:RDF>
	</annotation>
            </fbc:geneProduct>
      <fbc:geneProduct fbc:id="G_CNAG_06983" fbc:label="CNA06983" metaid="G_CNAG_06983">
        <annotation>
	<rdf:RDF xmlns:rdf="http://www.w3.org/1999/02/22-rdf-syntax-ns#" xmlns:bqbiol="http://biomodels.net/biology-qualifiers/">
	<rdf:Description rdf:about="#G_CNAG_06983">
              <bqbiol:is>
	<rdf:Bag>
	<rdf:li rdf:resource="http://identifiers.org/ncbiprotein/CNAG_06983"/>
	</rdf:Bag>
	</bqbiol:is>
	
	<bqbiol:encodes>
	<rdf:Bag>
	<rdf:li rdf:resource="http://identifiers.org/kegg.reaction/R02094"/>
	<rdf:li rdf:resource="http://identifiers.org/kegg.reaction/R02098"/>
	</rdf:Bag>
	</bqbiol:encodes>
	</rdf:Description>
	</rdf:RDF>
	</annotation>
            </fbc:geneProduct>
      <fbc:geneProduct fbc:id="G_CNAG_05411" fbc:label="CNA05411" metaid="G_CNAG_05411">
        <annotation>
	<rdf:RDF xmlns:rdf="http://www.w3.org/1999/02/22-rdf-syntax-ns#" xmlns:bqbiol="http://biomodels.net/biology-qualifiers/">
	<rdf:Description rdf:about="#G_CNAG_05411">
              <bqbiol:is>
	<rdf:Bag>
	<rdf:li rdf:resource="http://identifiers.org/ncbiprotein/CNAG_05411"/>
	</rdf:Bag>
	</bqbiol:is>
	
	<bqbiol:encodes>
	<rdf:Bag>
	<rdf:li rdf:resource="http://identifiers.org/kegg.reaction/R11308"/>
	</rdf:Bag>
	</bqbiol:encodes>
	</rdf:Description>
	</rdf:RDF>
	</annotation>
            </fbc:geneProduct>
      <fbc:geneProduct fbc:id="G_CNAG_05653" fbc:label="CNA05653" metaid="G_CNAG_05653">
        <annotation>
	<rdf:RDF xmlns:rdf="http://www.w3.org/1999/02/22-rdf-syntax-ns#" xmlns:bqbiol="http://biomodels.net/biology-qualifiers/">
	<rdf:Description rdf:about="#G_CNAG_05653">
              <bqbiol:is>
	<rdf:Bag>
	<rdf:li rdf:resource="http://identifiers.org/ncbiprotein/CNAG_05653"/>
	</rdf:Bag>
	</bqbiol:is>
	
	<bqbiol:encodes>
	<rdf:Bag>
	<rdf:li rdf:resource="http://identifiers.org/kegg.reaction/R00472"/>
	</rdf:Bag>
	</bqbiol:encodes>
	</rdf:Description>
	</rdf:RDF>
	</annotation>
            </fbc:geneProduct>
      <fbc:geneProduct fbc:id="G_CNAG_01298" fbc:label="CNA01298" metaid="G_CNAG_01298">
        <annotation>
	<rdf:RDF xmlns:rdf="http://www.w3.org/1999/02/22-rdf-syntax-ns#" xmlns:bqbiol="http://biomodels.net/biology-qualifiers/">
	<rdf:Description rdf:about="#G_CNAG_01298">
              <bqbiol:is>
	<rdf:Bag>
	<rdf:li rdf:resource="http://identifiers.org/ncbiprotein/CNAG_01298"/>
	</rdf:Bag>
	</bqbiol:is>
	
	<bqbiol:encodes>
	<rdf:Bag>
	<rdf:li rdf:resource="http://identifiers.org/kegg.reaction/R02746"/>
	<rdf:li rdf:resource="http://identifiers.org/kegg.reaction/R02747"/>
	<rdf:li rdf:resource="http://identifiers.org/kegg.reaction/R03417"/>
	<rdf:li rdf:resource="http://identifiers.org/kegg.reaction/R03416"/>
	</rdf:Bag>
	</bqbiol:encodes>
	</rdf:Description>
	</rdf:RDF>
	</annotation>
            </fbc:geneProduct>
      <fbc:geneProduct fbc:id="G_CNAG_05658" fbc:label="CNA05658" metaid="G_CNAG_05658">
        <annotation>
	<rdf:RDF xmlns:rdf="http://www.w3.org/1999/02/22-rdf-syntax-ns#" xmlns:bqbiol="http://biomodels.net/biology-qualifiers/">
	<rdf:Description rdf:about="#G_CNAG_05658">
              <bqbiol:is>
	<rdf:Bag>
	<rdf:li rdf:resource="http://identifiers.org/ncbiprotein/CNAG_05658"/>
	</rdf:Bag>
	</bqbiol:is>
	
	<bqbiol:encodes>
	<rdf:Bag>
	<rdf:li rdf:resource="http://identifiers.org/kegg.reaction/R01896"/>
	</rdf:Bag>
	</bqbiol:encodes>
	</rdf:Description>
	</rdf:RDF>
	</annotation>
            </fbc:geneProduct>
      <fbc:geneProduct fbc:id="G_CNAG_04326" fbc:label="CNA04326" metaid="G_CNAG_04326">
        <annotation>
	<rdf:RDF xmlns:rdf="http://www.w3.org/1999/02/22-rdf-syntax-ns#" xmlns:bqbiol="http://biomodels.net/biology-qualifiers/">
	<rdf:Description rdf:about="#G_CNAG_04326">
              <bqbiol:is>
	<rdf:Bag>
	<rdf:li rdf:resource="http://identifiers.org/ncbiprotein/CNAG_04326"/>
	</rdf:Bag>
	</bqbiol:is>
	
	<bqbiol:encodes>
	<rdf:Bag>
	<rdf:li rdf:resource="http://identifiers.org/kegg.reaction/R00217"/>
	<rdf:li rdf:resource="http://identifiers.org/kegg.reaction/R00214"/>
	</rdf:Bag>
	</bqbiol:encodes>
	</rdf:Description>
	</rdf:RDF>
	</annotation>
            </fbc:geneProduct>
      <fbc:geneProduct fbc:id="G_CNAG_05899" fbc:label="CNA05899" metaid="G_CNAG_05899">
        <annotation>
	<rdf:RDF xmlns:rdf="http://www.w3.org/1999/02/22-rdf-syntax-ns#" xmlns:bqbiol="http://biomodels.net/biology-qualifiers/">
	<rdf:Description rdf:about="#G_CNAG_05899">
              <bqbiol:is>
	<rdf:Bag>
	<rdf:li rdf:resource="http://identifiers.org/ncbiprotein/CNAG_05899"/>
	</rdf:Bag>
	</bqbiol:is>
	
	<bqbiol:encodes>
	<rdf:Bag>
	<rdf:li rdf:resource="http://identifiers.org/kegg.reaction/R01248"/>
	<rdf:li rdf:resource="http://identifiers.org/kegg.reaction/R03291"/>
	<rdf:li rdf:resource="http://identifiers.org/kegg.reaction/R03293"/>
	<rdf:li rdf:resource="http://identifiers.org/kegg.reaction/R01251"/>
	</rdf:Bag>
	</bqbiol:encodes>
	</rdf:Description>
	</rdf:RDF>
	</annotation>
            </fbc:geneProduct>
      <fbc:geneProduct fbc:id="G_CNAG_05657" fbc:label="CNA05657" metaid="G_CNAG_05657">
        <annotation>
	<rdf:RDF xmlns:rdf="http://www.w3.org/1999/02/22-rdf-syntax-ns#" xmlns:bqbiol="http://biomodels.net/biology-qualifiers/">
	<rdf:Description rdf:about="#G_CNAG_05657">
              <bqbiol:is>
	<rdf:Bag>
	<rdf:li rdf:resource="http://identifiers.org/ncbiprotein/CNAG_05657"/>
	</rdf:Bag>
	</bqbiol:is>
	
	<bqbiol:encodes>
	<rdf:Bag>
	<rdf:li rdf:resource="http://identifiers.org/kegg.reaction/R00870"/>
	</rdf:Bag>
	</bqbiol:encodes>
	</rdf:Description>
	</rdf:RDF>
	</annotation>
            </fbc:geneProduct>
      <fbc:geneProduct fbc:id="G_CNAG_06503" fbc:label="CNA06503" metaid="G_CNAG_06503">
        <annotation>
	<rdf:RDF xmlns:rdf="http://www.w3.org/1999/02/22-rdf-syntax-ns#" xmlns:bqbiol="http://biomodels.net/biology-qualifiers/">
	<rdf:Description rdf:about="#G_CNAG_06503">
              <bqbiol:is>
	<rdf:Bag>
	<rdf:li rdf:resource="http://identifiers.org/ncbiprotein/CNAG_06503"/>
	</rdf:Bag>
	</bqbiol:is>
	
	<bqbiol:encodes>
	<rdf:Bag/>
	</bqbiol:encodes>
	</rdf:Description>
	</rdf:RDF>
	</annotation>
            </fbc:geneProduct>
      <fbc:geneProduct fbc:id="G_CNAG_06508" fbc:label="CNA06508" metaid="G_CNAG_06508">
        <annotation>
	<rdf:RDF xmlns:rdf="http://www.w3.org/1999/02/22-rdf-syntax-ns#" xmlns:bqbiol="http://biomodels.net/biology-qualifiers/">
	<rdf:Description rdf:about="#G_CNAG_06508">
              <bqbiol:is>
	<rdf:Bag>
	<rdf:li rdf:resource="http://identifiers.org/ncbiprotein/CNAG_06508"/>
	</rdf:Bag>
	</bqbiol:is>
	
	<bqbiol:encodes>
	<rdf:Bag>
	<rdf:li rdf:resource="http://identifiers.org/kegg.reaction/R03118"/>
	</rdf:Bag>
	</bqbiol:encodes>
	</rdf:Description>
	</rdf:RDF>
	</annotation>
            </fbc:geneProduct>
      <fbc:geneProduct fbc:id="G_CNAG_04561" fbc:label="CNA04561" metaid="G_CNAG_04561">
        <annotation>
	<rdf:RDF xmlns:rdf="http://www.w3.org/1999/02/22-rdf-syntax-ns#" xmlns:bqbiol="http://biomodels.net/biology-qualifiers/">
	<rdf:Description rdf:about="#G_CNAG_04561">
              <bqbiol:is>
	<rdf:Bag>
	<rdf:li rdf:resource="http://identifiers.org/ncbiprotein/CNAG_04561"/>
	</rdf:Bag>
	</bqbiol:is>
	
	<bqbiol:encodes>
	<rdf:Bag>
	<rdf:li rdf:resource="http://identifiers.org/kegg.reaction/R08266"/>
	</rdf:Bag>
	</bqbiol:encodes>
	</rdf:Description>
	</rdf:RDF>
	</annotation>
            </fbc:geneProduct>
      <fbc:geneProduct fbc:id="G_CNAG_03473" fbc:label="CNA03473" metaid="G_CNAG_03473">
        <annotation>
	<rdf:RDF xmlns:rdf="http://www.w3.org/1999/02/22-rdf-syntax-ns#" xmlns:bqbiol="http://biomodels.net/biology-qualifiers/">
	<rdf:Description rdf:about="#G_CNAG_03473">
              <bqbiol:is>
	<rdf:Bag>
	<rdf:li rdf:resource="http://identifiers.org/ncbiprotein/CNAG_03473"/>
	</rdf:Bag>
	</bqbiol:is>
	
	<bqbiol:encodes>
	<rdf:Bag>
	<rdf:li rdf:resource="http://identifiers.org/kegg.reaction/R12427"/>
	<rdf:li rdf:resource="http://identifiers.org/kegg.reaction/R12428"/>
	</rdf:Bag>
	</bqbiol:encodes>
	</rdf:Description>
	</rdf:RDF>
	</annotation>
            </fbc:geneProduct>
      <fbc:geneProduct fbc:id="G_CNAG_01294" fbc:label="CNA01294" metaid="G_CNAG_01294">
        <annotation>
	<rdf:RDF xmlns:rdf="http://www.w3.org/1999/02/22-rdf-syntax-ns#" xmlns:bqbiol="http://biomodels.net/biology-qualifiers/">
	<rdf:Description rdf:about="#G_CNAG_01294">
              <bqbiol:is>
	<rdf:Bag>
	<rdf:li rdf:resource="http://identifiers.org/ncbiprotein/CNAG_01294"/>
	</rdf:Bag>
	</bqbiol:is>
	
	<bqbiol:encodes>
	<rdf:Bag>
	<rdf:li rdf:resource="http://identifiers.org/kegg.reaction/R05202"/>
	</rdf:Bag>
	</bqbiol:encodes>
	</rdf:Description>
	</rdf:RDF>
	</annotation>
            </fbc:geneProduct>
      <fbc:geneProduct fbc:id="G_CNAG_02133" fbc:label="CNA02133" metaid="G_CNAG_02133">
        <annotation>
	<rdf:RDF xmlns:rdf="http://www.w3.org/1999/02/22-rdf-syntax-ns#" xmlns:bqbiol="http://biomodels.net/biology-qualifiers/">
	<rdf:Description rdf:about="#G_CNAG_02133">
              <bqbiol:is>
	<rdf:Bag>
	<rdf:li rdf:resource="http://identifiers.org/ncbiprotein/CNAG_02133"/>
	</rdf:Bag>
	</bqbiol:is>
	
	<bqbiol:encodes>
	<rdf:Bag>
	<rdf:li rdf:resource="http://identifiers.org/kegg.reaction/R02035"/>
	</rdf:Bag>
	</bqbiol:encodes>
	</rdf:Description>
	</rdf:RDF>
	</annotation>
            </fbc:geneProduct>
      <fbc:geneProduct fbc:id="G_CNAG_04312" fbc:label="CNA04312" metaid="G_CNAG_04312">
        <annotation>
	<rdf:RDF xmlns:rdf="http://www.w3.org/1999/02/22-rdf-syntax-ns#" xmlns:bqbiol="http://biomodels.net/biology-qualifiers/">
	<rdf:Description rdf:about="#G_CNAG_04312">
              <bqbiol:is>
	<rdf:Bag>
	<rdf:li rdf:resource="http://identifiers.org/ncbiprotein/CNAG_04312"/>
	</rdf:Bag>
	</bqbiol:is>
	
	<bqbiol:encodes>
	<rdf:Bag>
	<rdf:li rdf:resource="http://identifiers.org/kegg.reaction/R01819"/>
	<rdf:li rdf:resource="http://identifiers.org/kegg.reaction/R00772"/>
	</rdf:Bag>
	</bqbiol:encodes>
	</rdf:Description>
	</rdf:RDF>
	</annotation>
            </fbc:geneProduct>
      <fbc:geneProduct fbc:id="G_CNAG_02375" fbc:label="CNA02375" metaid="G_CNAG_02375">
        <annotation>
	<rdf:RDF xmlns:rdf="http://www.w3.org/1999/02/22-rdf-syntax-ns#" xmlns:bqbiol="http://biomodels.net/biology-qualifiers/">
	<rdf:Description rdf:about="#G_CNAG_02375">
              <bqbiol:is>
	<rdf:Bag>
	<rdf:li rdf:resource="http://identifiers.org/ncbiprotein/CNAG_02375"/>
	</rdf:Bag>
	</bqbiol:is>
	
	<bqbiol:encodes>
	<rdf:Bag>
	<rdf:li rdf:resource="http://identifiers.org/kegg.reaction/R06875"/>
	<rdf:li rdf:resource="http://identifiers.org/kegg.reaction/R03363"/>
	<rdf:li rdf:resource="http://identifiers.org/kegg.reaction/R03330"/>
	</rdf:Bag>
	</bqbiol:encodes>
	</rdf:Description>
	</rdf:RDF>
	</annotation>
            </fbc:geneProduct>
      <fbc:geneProduct fbc:id="G_CNAG_07822" fbc:label="CNA07822" metaid="G_CNAG_07822">
        <annotation>
	<rdf:RDF xmlns:rdf="http://www.w3.org/1999/02/22-rdf-syntax-ns#" xmlns:bqbiol="http://biomodels.net/biology-qualifiers/">
	<rdf:Description rdf:about="#G_CNAG_07822">
              <bqbiol:is>
	<rdf:Bag>
	<rdf:li rdf:resource="http://identifiers.org/ncbiprotein/CNAG_07822"/>
	</rdf:Bag>
	</bqbiol:is>
	
	<bqbiol:encodes>
	<rdf:Bag>
	<rdf:li rdf:resource="http://identifiers.org/kegg.reaction/R00161"/>
	</rdf:Bag>
	</bqbiol:encodes>
	</rdf:Description>
	</rdf:RDF>
	</annotation>
            </fbc:geneProduct>
      <fbc:geneProduct fbc:id="G_CNAG_03465" fbc:label="CNA03465" metaid="G_CNAG_03465">
        <annotation>
	<rdf:RDF xmlns:rdf="http://www.w3.org/1999/02/22-rdf-syntax-ns#" xmlns:bqbiol="http://biomodels.net/biology-qualifiers/">
	<rdf:Description rdf:about="#G_CNAG_03465">
              <bqbiol:is>
	<rdf:Bag>
	<rdf:li rdf:resource="http://identifiers.org/ncbiprotein/CNAG_03465"/>
	</rdf:Bag>
	</bqbiol:is>
	
	<bqbiol:encodes>
	<rdf:Bag>
	<rdf:li rdf:resource="http://identifiers.org/kegg.reaction/R00083"/>
	</rdf:Bag>
	</bqbiol:encodes>
	</rdf:Description>
	</rdf:RDF>
	</annotation>
            </fbc:geneProduct>
      <fbc:geneProduct fbc:id="G_CNAG_02377" fbc:label="CNA02377" metaid="G_CNAG_02377">
        <annotation>
	<rdf:RDF xmlns:rdf="http://www.w3.org/1999/02/22-rdf-syntax-ns#" xmlns:bqbiol="http://biomodels.net/biology-qualifiers/">
	<rdf:Description rdf:about="#G_CNAG_02377">
              <bqbiol:is>
	<rdf:Bag>
	<rdf:li rdf:resource="http://identifiers.org/ncbiprotein/CNAG_02377"/>
	</rdf:Bag>
	</bqbiol:is>
	
	<bqbiol:encodes>
	<rdf:Bag>
	<rdf:li rdf:resource="http://identifiers.org/kegg.reaction/R00713"/>
	<rdf:li rdf:resource="http://identifiers.org/kegg.reaction/R00714"/>
	</rdf:Bag>
	</bqbiol:encodes>
	</rdf:Description>
	</rdf:RDF>
	</annotation>
            </fbc:geneProduct>
      <fbc:geneProduct fbc:id="G_CNAG_01288" fbc:label="CNA01288" metaid="G_CNAG_01288">
        <annotation>
	<rdf:RDF xmlns:rdf="http://www.w3.org/1999/02/22-rdf-syntax-ns#" xmlns:bqbiol="http://biomodels.net/biology-qualifiers/">
	<rdf:Description rdf:about="#G_CNAG_01288">
              <bqbiol:is>
	<rdf:Bag>
	<rdf:li rdf:resource="http://identifiers.org/ncbiprotein/CNAG_01288"/>
	</rdf:Bag>
	</bqbiol:is>
	
	<bqbiol:encodes>
	<rdf:Bag/>
	</bqbiol:encodes>
	</rdf:Description>
	</rdf:RDF>
	</annotation>
            </fbc:geneProduct>
      <fbc:geneProduct fbc:id="G_CNAG_04794" fbc:label="CNA04794" metaid="G_CNAG_04794">
        <annotation>
	<rdf:RDF xmlns:rdf="http://www.w3.org/1999/02/22-rdf-syntax-ns#" xmlns:bqbiol="http://biomodels.net/biology-qualifiers/">
	<rdf:Description rdf:about="#G_CNAG_04794">
              <bqbiol:is>
	<rdf:Bag>
	<rdf:li rdf:resource="http://identifiers.org/ncbiprotein/CNAG_04794"/>
	</rdf:Bag>
	</bqbiol:is>
	
	<bqbiol:encodes>
	<rdf:Bag/>
	</bqbiol:encodes>
	</rdf:Description>
	</rdf:RDF>
	</annotation>
            </fbc:geneProduct>
      <fbc:geneProduct fbc:id="G_CNAG_04552" fbc:label="CNA04552" metaid="G_CNAG_04552">
        <annotation>
	<rdf:RDF xmlns:rdf="http://www.w3.org/1999/02/22-rdf-syntax-ns#" xmlns:bqbiol="http://biomodels.net/biology-qualifiers/">
	<rdf:Description rdf:about="#G_CNAG_04552">
              <bqbiol:is>
	<rdf:Bag>
	<rdf:li rdf:resource="http://identifiers.org/ncbiprotein/CNAG_04552"/>
	</rdf:Bag>
	</bqbiol:is>
	
	<bqbiol:encodes>
	<rdf:Bag/>
	</bqbiol:encodes>
	</rdf:Description>
	</rdf:RDF>
	</annotation>
            </fbc:geneProduct>
      <fbc:geneProduct fbc:id="G_CNAG_04553" fbc:label="CNA04553" metaid="G_CNAG_04553">
        <annotation>
	<rdf:RDF xmlns:rdf="http://www.w3.org/1999/02/22-rdf-syntax-ns#" xmlns:bqbiol="http://biomodels.net/biology-qualifiers/">
	<rdf:Description rdf:about="#G_CNAG_04553">
              <bqbiol:is>
	<rdf:Bag>
	<rdf:li rdf:resource="http://identifiers.org/ncbiprotein/CNAG_04553"/>
	</rdf:Bag>
	</bqbiol:is>
	
	<bqbiol:encodes>
	<rdf:Bag>
	<rdf:li rdf:resource="http://identifiers.org/kegg.reaction/R04964"/>
	<rdf:li rdf:resource="http://identifiers.org/kegg.reaction/R10116"/>
	<rdf:li rdf:resource="http://identifiers.org/kegg.reaction/R04543"/>
	<rdf:li rdf:resource="http://identifiers.org/kegg.reaction/R04533"/>
	<rdf:li rdf:resource="http://identifiers.org/kegg.reaction/R02767"/>
	<rdf:li rdf:resource="http://identifiers.org/kegg.reaction/R10120"/>
	<rdf:li rdf:resource="http://identifiers.org/kegg.reaction/R04953"/>
	<rdf:li rdf:resource="http://identifiers.org/kegg.reaction/R07763"/>
	<rdf:li rdf:resource="http://identifiers.org/kegg.reaction/R04536"/>
	<rdf:li rdf:resource="http://identifiers.org/kegg.reaction/R04566"/>
	<rdf:li rdf:resource="http://identifiers.org/kegg.reaction/R04534"/>
	</rdf:Bag>
	</bqbiol:encodes>
	</rdf:Description>
	</rdf:RDF>
	</annotation>
            </fbc:geneProduct>
      <fbc:geneProduct fbc:id="G_CNAG_03464" fbc:label="CNA03464" metaid="G_CNAG_03464">
        <annotation>
	<rdf:RDF xmlns:rdf="http://www.w3.org/1999/02/22-rdf-syntax-ns#" xmlns:bqbiol="http://biomodels.net/biology-qualifiers/">
	<rdf:Description rdf:about="#G_CNAG_03464">
              <bqbiol:is>
	<rdf:Bag>
	<rdf:li rdf:resource="http://identifiers.org/ncbiprotein/CNAG_03464"/>
	</rdf:Bag>
	</bqbiol:is>
	
	<bqbiol:encodes>
	<rdf:Bag>
	<rdf:li rdf:resource="http://identifiers.org/kegg.reaction/R00083"/>
	</rdf:Bag>
	</bqbiol:encodes>
	</rdf:Description>
	</rdf:RDF>
	</annotation>
            </fbc:geneProduct>
      <fbc:geneProduct fbc:id="G_CNAG_02137" fbc:label="CNA02137" metaid="G_CNAG_02137">
        <annotation>
	<rdf:RDF xmlns:rdf="http://www.w3.org/1999/02/22-rdf-syntax-ns#" xmlns:bqbiol="http://biomodels.net/biology-qualifiers/">
	<rdf:Description rdf:about="#G_CNAG_02137">
              <bqbiol:is>
	<rdf:Bag>
	<rdf:li rdf:resource="http://identifiers.org/ncbiprotein/CNAG_02137"/>
	</rdf:Bag>
	</bqbiol:is>
	
	<bqbiol:encodes>
	<rdf:Bag>
	<rdf:li rdf:resource="http://identifiers.org/kegg.reaction/R01762"/>
	</rdf:Bag>
	</bqbiol:encodes>
	</rdf:Description>
	</rdf:RDF>
	</annotation>
            </fbc:geneProduct>
      <fbc:geneProduct fbc:id="G_CNAG_04316" fbc:label="CNA04316" metaid="G_CNAG_04316">
        <annotation>
	<rdf:RDF xmlns:rdf="http://www.w3.org/1999/02/22-rdf-syntax-ns#" xmlns:bqbiol="http://biomodels.net/biology-qualifiers/">
	<rdf:Description rdf:about="#G_CNAG_04316">
              <bqbiol:is>
	<rdf:Bag>
	<rdf:li rdf:resource="http://identifiers.org/ncbiprotein/CNAG_04316"/>
	</rdf:Bag>
	</bqbiol:is>
	
	<bqbiol:encodes>
	<rdf:Bag>
	<rdf:li rdf:resource="http://identifiers.org/kegg.reaction/R00105"/>
	</rdf:Bag>
	</bqbiol:encodes>
	</rdf:Description>
	</rdf:RDF>
	</annotation>
            </fbc:geneProduct>
      <fbc:geneProduct fbc:id="G_CNAG_03225" fbc:label="CNA03225" metaid="G_CNAG_03225">
        <annotation>
	<rdf:RDF xmlns:rdf="http://www.w3.org/1999/02/22-rdf-syntax-ns#" xmlns:bqbiol="http://biomodels.net/biology-qualifiers/">
	<rdf:Description rdf:about="#G_CNAG_03225">
              <bqbiol:is>
	<rdf:Bag>
	<rdf:li rdf:resource="http://identifiers.org/ncbiprotein/CNAG_03225"/>
	</rdf:Bag>
	</bqbiol:is>
	
	<bqbiol:encodes>
	<rdf:Bag>
	<rdf:li rdf:resource="http://identifiers.org/kegg.reaction/R07136"/>
	<rdf:li rdf:resource="http://identifiers.org/kegg.reaction/R00342"/>
	</rdf:Bag>
	</bqbiol:encodes>
	</rdf:Description>
	</rdf:RDF>
	</annotation>
            </fbc:geneProduct>
      <fbc:geneProduct fbc:id="G_CNAG_04314" fbc:label="CNA04314" metaid="G_CNAG_04314">
        <annotation>
	<rdf:RDF xmlns:rdf="http://www.w3.org/1999/02/22-rdf-syntax-ns#" xmlns:bqbiol="http://biomodels.net/biology-qualifiers/">
	<rdf:Description rdf:about="#G_CNAG_04314">
              <bqbiol:is>
	<rdf:Bag>
	<rdf:li rdf:resource="http://identifiers.org/ncbiprotein/CNAG_04314"/>
	</rdf:Bag>
	</bqbiol:is>
	
	<bqbiol:encodes>
	<rdf:Bag>
	<rdf:li rdf:resource="http://identifiers.org/kegg.reaction/R00104"/>
	</rdf:Bag>
	</bqbiol:encodes>
	</rdf:Description>
	</rdf:RDF>
	</annotation>
            </fbc:geneProduct>
      <fbc:geneProduct fbc:id="G_CNAG_06977" fbc:label="CNA06977" metaid="G_CNAG_06977">
        <annotation>
	<rdf:RDF xmlns:rdf="http://www.w3.org/1999/02/22-rdf-syntax-ns#" xmlns:bqbiol="http://biomodels.net/biology-qualifiers/">
	<rdf:Description rdf:about="#G_CNAG_06977">
              <bqbiol:is>
	<rdf:Bag>
	<rdf:li rdf:resource="http://identifiers.org/ncbiprotein/CNAG_06977"/>
	</rdf:Bag>
	</bqbiol:is>
	
	<bqbiol:encodes>
	<rdf:Bag>
	<rdf:li rdf:resource="http://identifiers.org/kegg.reaction/R01903"/>
	</rdf:Bag>
	</bqbiol:encodes>
	</rdf:Description>
	</rdf:RDF>
	</annotation>
            </fbc:geneProduct>
      <fbc:geneProduct fbc:id="G_CNAG_06739" fbc:label="CNA06739" metaid="G_CNAG_06739">
        <annotation>
	<rdf:RDF xmlns:rdf="http://www.w3.org/1999/02/22-rdf-syntax-ns#" xmlns:bqbiol="http://biomodels.net/biology-qualifiers/">
	<rdf:Description rdf:about="#G_CNAG_06739">
              <bqbiol:is>
	<rdf:Bag>
	<rdf:li rdf:resource="http://identifiers.org/ncbiprotein/CNAG_06739"/>
	</rdf:Bag>
	</bqbiol:is>
	
	<bqbiol:encodes>
	<rdf:Bag>
	<rdf:li rdf:resource="http://identifiers.org/kegg.reaction/R03231"/>
	</rdf:Bag>
	</bqbiol:encodes>
	</rdf:Description>
	</rdf:RDF>
	</annotation>
            </fbc:geneProduct>
      <fbc:geneProduct fbc:id="G_CNAG_04792" fbc:label="CNA04792" metaid="G_CNAG_04792">
        <annotation>
	<rdf:RDF xmlns:rdf="http://www.w3.org/1999/02/22-rdf-syntax-ns#" xmlns:bqbiol="http://biomodels.net/biology-qualifiers/">
	<rdf:Description rdf:about="#G_CNAG_04792">
              <bqbiol:is>
	<rdf:Bag>
	<rdf:li rdf:resource="http://identifiers.org/ncbiprotein/CNAG_04792"/>
	</rdf:Bag>
	</bqbiol:is>
	
	<bqbiol:encodes>
	<rdf:Bag>
	<rdf:li rdf:resource="http://identifiers.org/kegg.reaction/R02055"/>
	</rdf:Bag>
	</bqbiol:encodes>
	</rdf:Description>
	</rdf:RDF>
	</annotation>
            </fbc:geneProduct>
      <fbc:geneProduct fbc:id="G_CNAG_02372" fbc:label="CNA02372" metaid="G_CNAG_02372">
        <annotation>
	<rdf:RDF xmlns:rdf="http://www.w3.org/1999/02/22-rdf-syntax-ns#" xmlns:bqbiol="http://biomodels.net/biology-qualifiers/">
	<rdf:Description rdf:about="#G_CNAG_02372">
              <bqbiol:is>
	<rdf:Bag>
	<rdf:li rdf:resource="http://identifiers.org/ncbiprotein/CNAG_02372"/>
	</rdf:Bag>
	</bqbiol:is>
	
	<bqbiol:encodes>
	<rdf:Bag>
	<rdf:li rdf:resource="http://identifiers.org/kegg.reaction/R04753"/>
	<rdf:li rdf:resource="http://identifiers.org/kegg.reaction/R03776"/>
	<rdf:li rdf:resource="http://identifiers.org/kegg.reaction/R03856"/>
	<rdf:li rdf:resource="http://identifiers.org/kegg.reaction/R03989"/>
	<rdf:li rdf:resource="http://identifiers.org/kegg.reaction/R06985"/>
	<rdf:li rdf:resource="http://identifiers.org/kegg.reaction/R01278"/>
	<rdf:li rdf:resource="http://identifiers.org/kegg.reaction/R10828"/>
	<rdf:li rdf:resource="http://identifiers.org/kegg.reaction/R07761"/>
	</rdf:Bag>
	</bqbiol:encodes>
	</rdf:Description>
	</rdf:RDF>
	</annotation>
            </fbc:geneProduct>
      <fbc:geneProduct fbc:id="G_CNAG_06963" fbc:label="CNA06963" metaid="G_CNAG_06963">
        <annotation>
	<rdf:RDF xmlns:rdf="http://www.w3.org/1999/02/22-rdf-syntax-ns#" xmlns:bqbiol="http://biomodels.net/biology-qualifiers/">
	<rdf:Description rdf:about="#G_CNAG_06963">
              <bqbiol:is>
	<rdf:Bag>
	<rdf:li rdf:resource="http://identifiers.org/ncbiprotein/CNAG_06963"/>
	</rdf:Bag>
	</bqbiol:is>
	
	<bqbiol:encodes>
	<rdf:Bag/>
	</bqbiol:encodes>
	</rdf:Description>
	</rdf:RDF>
	</annotation>
            </fbc:geneProduct>
      <fbc:geneProduct fbc:id="G_CNAG_02366" fbc:label="CNA02366" metaid="G_CNAG_02366">
        <annotation>
	<rdf:RDF xmlns:rdf="http://www.w3.org/1999/02/22-rdf-syntax-ns#" xmlns:bqbiol="http://biomodels.net/biology-qualifiers/">
	<rdf:Description rdf:about="#G_CNAG_02366">
              <bqbiol:is>
	<rdf:Bag>
	<rdf:li rdf:resource="http://identifiers.org/ncbiprotein/CNAG_02366"/>
	</rdf:Bag>
	</bqbiol:is>
	
	<bqbiol:encodes>
	<rdf:Bag>
	<rdf:li rdf:resource="http://identifiers.org/kegg.reaction/R00908"/>
	<rdf:li rdf:resource="http://identifiers.org/kegg.reaction/R01648"/>
	</rdf:Bag>
	</bqbiol:encodes>
	</rdf:Description>
	</rdf:RDF>
	</annotation>
            </fbc:geneProduct>
      <fbc:geneProduct fbc:id="G_CNAG_04783" fbc:label="CNA04783" metaid="G_CNAG_04783">
        <annotation>
	<rdf:RDF xmlns:rdf="http://www.w3.org/1999/02/22-rdf-syntax-ns#" xmlns:bqbiol="http://biomodels.net/biology-qualifiers/">
	<rdf:Description rdf:about="#G_CNAG_04783">
              <bqbiol:is>
	<rdf:Bag>
	<rdf:li rdf:resource="http://identifiers.org/ncbiprotein/CNAG_04783"/>
	</rdf:Bag>
	</bqbiol:is>
	
	<bqbiol:encodes>
	<rdf:Bag/>
	</bqbiol:encodes>
	</rdf:Description>
	</rdf:RDF>
	</annotation>
            </fbc:geneProduct>
      <fbc:geneProduct fbc:id="G_CNAG_02365" fbc:label="CNA02365" metaid="G_CNAG_02365">
        <annotation>
	<rdf:RDF xmlns:rdf="http://www.w3.org/1999/02/22-rdf-syntax-ns#" xmlns:bqbiol="http://biomodels.net/biology-qualifiers/">
	<rdf:Description rdf:about="#G_CNAG_02365">
              <bqbiol:is>
	<rdf:Bag>
	<rdf:li rdf:resource="http://identifiers.org/ncbiprotein/CNAG_02365"/>
	</rdf:Bag>
	</bqbiol:is>
	
	<bqbiol:encodes>
	<rdf:Bag>
	<rdf:li rdf:resource="http://identifiers.org/kegg.reaction/R05551"/>
	<rdf:li rdf:resource="http://identifiers.org/kegg.reaction/R02540"/>
	<rdf:li rdf:resource="http://identifiers.org/kegg.reaction/R03096"/>
	<rdf:li rdf:resource="http://identifiers.org/kegg.reaction/R00321"/>
	</rdf:Bag>
	</bqbiol:encodes>
	</rdf:Description>
	</rdf:RDF>
	</annotation>
            </fbc:geneProduct>
      <fbc:geneProduct fbc:id="G_CNAG_04784" fbc:label="CNA04784" metaid="G_CNAG_04784">
        <annotation>
	<rdf:RDF xmlns:rdf="http://www.w3.org/1999/02/22-rdf-syntax-ns#" xmlns:bqbiol="http://biomodels.net/biology-qualifiers/">
	<rdf:Description rdf:about="#G_CNAG_04784">
              <bqbiol:is>
	<rdf:Bag>
	<rdf:li rdf:resource="http://identifiers.org/ncbiprotein/CNAG_04784"/>
	</rdf:Bag>
	</bqbiol:is>
	
	<bqbiol:encodes>
	<rdf:Bag/>
	</bqbiol:encodes>
	</rdf:Description>
	</rdf:RDF>
	</annotation>
            </fbc:geneProduct>
      <fbc:geneProduct fbc:id="G_CNAG_06967" fbc:label="CNA06967" metaid="G_CNAG_06967">
        <annotation>
	<rdf:RDF xmlns:rdf="http://www.w3.org/1999/02/22-rdf-syntax-ns#" xmlns:bqbiol="http://biomodels.net/biology-qualifiers/">
	<rdf:Description rdf:about="#G_CNAG_06967">
              <bqbiol:is>
	<rdf:Bag>
	<rdf:li rdf:resource="http://identifiers.org/ncbiprotein/CNAG_06967"/>
	</rdf:Bag>
	</bqbiol:is>
	
	<bqbiol:encodes>
	<rdf:Bag>
	<rdf:li rdf:resource="http://identifiers.org/kegg.reaction/R03371"/>
	</rdf:Bag>
	</bqbiol:encodes>
	</rdf:Description>
	</rdf:RDF>
	</annotation>
            </fbc:geneProduct>
      <fbc:geneProduct fbc:id="G_CNAG_03457" fbc:label="CNA03457" metaid="G_CNAG_03457">
        <annotation>
	<rdf:RDF xmlns:rdf="http://www.w3.org/1999/02/22-rdf-syntax-ns#" xmlns:bqbiol="http://biomodels.net/biology-qualifiers/">
	<rdf:Description rdf:about="#G_CNAG_03457">
              <bqbiol:is>
	<rdf:Bag>
	<rdf:li rdf:resource="http://identifiers.org/ncbiprotein/CNAG_03457"/>
	</rdf:Bag>
	</bqbiol:is>
	
	<bqbiol:encodes>
	<rdf:Bag>
	<rdf:li rdf:resource="http://identifiers.org/kegg.reaction/R03646"/>
	</rdf:Bag>
	</bqbiol:encodes>
	</rdf:Description>
	</rdf:RDF>
	</annotation>
            </fbc:geneProduct>
      <fbc:geneProduct fbc:id="G_CNAG_01038" fbc:label="CNA01038" metaid="G_CNAG_01038">
        <annotation>
	<rdf:RDF xmlns:rdf="http://www.w3.org/1999/02/22-rdf-syntax-ns#" xmlns:bqbiol="http://biomodels.net/biology-qualifiers/">
	<rdf:Description rdf:about="#G_CNAG_01038">
              <bqbiol:is>
	<rdf:Bag>
	<rdf:li rdf:resource="http://identifiers.org/ncbiprotein/CNAG_01038"/>
	</rdf:Bag>
	</bqbiol:is>
	
	<bqbiol:encodes>
	<rdf:Bag>
	<rdf:li rdf:resource="http://identifiers.org/kegg.reaction/R05551"/>
	<rdf:li rdf:resource="http://identifiers.org/kegg.reaction/R02540"/>
	<rdf:li rdf:resource="http://identifiers.org/kegg.reaction/R03096"/>
	<rdf:li rdf:resource="http://identifiers.org/kegg.reaction/R00321"/>
	</rdf:Bag>
	</bqbiol:encodes>
	</rdf:Description>
	</rdf:RDF>
	</annotation>
            </fbc:geneProduct>
      <fbc:geneProduct fbc:id="G_CNAG_04307" fbc:label="CNA04307" metaid="G_CNAG_04307">
        <annotation>
	<rdf:RDF xmlns:rdf="http://www.w3.org/1999/02/22-rdf-syntax-ns#" xmlns:bqbiol="http://biomodels.net/biology-qualifiers/">
	<rdf:Description rdf:about="#G_CNAG_04307">
              <bqbiol:is>
	<rdf:Bag>
	<rdf:li rdf:resource="http://identifiers.org/ncbiprotein/CNAG_04307"/>
	</rdf:Bag>
	</bqbiol:is>
	
	<bqbiol:encodes>
	<rdf:Bag>
	<rdf:li rdf:resource="http://identifiers.org/kegg.reaction/R07981"/>
	<rdf:li rdf:resource="http://identifiers.org/kegg.reaction/R02106"/>
	</rdf:Bag>
	</bqbiol:encodes>
	</rdf:Description>
	</rdf:RDF>
	</annotation>
            </fbc:geneProduct>
      <fbc:geneProduct fbc:id="G_CNAG_04308" fbc:label="CNA04308" metaid="G_CNAG_04308">
        <annotation>
	<rdf:RDF xmlns:rdf="http://www.w3.org/1999/02/22-rdf-syntax-ns#" xmlns:bqbiol="http://biomodels.net/biology-qualifiers/">
	<rdf:Description rdf:about="#G_CNAG_04308">
              <bqbiol:is>
	<rdf:Bag>
	<rdf:li rdf:resource="http://identifiers.org/ncbiprotein/CNAG_04308"/>
	</rdf:Bag>
	</bqbiol:is>
	
	<bqbiol:encodes>
	<rdf:Bag>
	<rdf:li rdf:resource="http://identifiers.org/kegg.reaction/R04745"/>
	<rdf:li rdf:resource="http://identifiers.org/kegg.reaction/R04737"/>
	<rdf:li rdf:resource="http://identifiers.org/kegg.reaction/R05066"/>
	<rdf:li rdf:resource="http://identifiers.org/kegg.reaction/R04741"/>
	<rdf:li rdf:resource="http://identifiers.org/kegg.reaction/R07890"/>
	<rdf:li rdf:resource="http://identifiers.org/kegg.reaction/R04739"/>
	<rdf:li rdf:resource="http://identifiers.org/kegg.reaction/R04743"/>
	<rdf:li rdf:resource="http://identifiers.org/kegg.reaction/R01778"/>
	<rdf:li rdf:resource="http://identifiers.org/kegg.reaction/R04203"/>
	<rdf:li rdf:resource="http://identifiers.org/kegg.reaction/R01975"/>
	<rdf:li rdf:resource="http://identifiers.org/kegg.reaction/R04748"/>
	<rdf:li rdf:resource="http://identifiers.org/kegg.reaction/R07894"/>
	<rdf:li rdf:resource="http://identifiers.org/kegg.reaction/R07898"/>
	</rdf:Bag>
	</bqbiol:encodes>
	</rdf:Description>
	</rdf:RDF>
	</annotation>
            </fbc:geneProduct>
      <fbc:geneProduct fbc:id="G_CNAG_05070" fbc:label="CNA05070" metaid="G_CNAG_05070">
        <annotation>
	<rdf:RDF xmlns:rdf="http://www.w3.org/1999/02/22-rdf-syntax-ns#" xmlns:bqbiol="http://biomodels.net/biology-qualifiers/">
	<rdf:Description rdf:about="#G_CNAG_05070">
              <bqbiol:is>
	<rdf:Bag>
	<rdf:li rdf:resource="http://identifiers.org/ncbiprotein/CNAG_05070"/>
	</rdf:Bag>
	</bqbiol:is>
	
	<bqbiol:encodes>
	<rdf:Bag>
	<rdf:li rdf:resource="http://identifiers.org/kegg.reaction/R00858"/>
	</rdf:Bag>
	</bqbiol:encodes>
	</rdf:Description>
	</rdf:RDF>
	</annotation>
            </fbc:geneProduct>
      <fbc:geneProduct fbc:id="G_CNAG_05075" fbc:label="CNA05075" metaid="G_CNAG_05075">
        <annotation>
	<rdf:RDF xmlns:rdf="http://www.w3.org/1999/02/22-rdf-syntax-ns#" xmlns:bqbiol="http://biomodels.net/biology-qualifiers/">
	<rdf:Description rdf:about="#G_CNAG_05075">
              <bqbiol:is>
	<rdf:Bag>
	<rdf:li rdf:resource="http://identifiers.org/ncbiprotein/CNAG_05075"/>
	</rdf:Bag>
	</bqbiol:is>
	
	<bqbiol:encodes>
	<rdf:Bag/>
	</bqbiol:encodes>
	</rdf:Description>
	</rdf:RDF>
	</annotation>
            </fbc:geneProduct>
      <fbc:geneProduct fbc:id="G_CNAG_06168" fbc:label="CNA06168" metaid="G_CNAG_06168">
        <annotation>
	<rdf:RDF xmlns:rdf="http://www.w3.org/1999/02/22-rdf-syntax-ns#" xmlns:bqbiol="http://biomodels.net/biology-qualifiers/">
	<rdf:Description rdf:about="#G_CNAG_06168">
              <bqbiol:is>
	<rdf:Bag>
	<rdf:li rdf:resource="http://identifiers.org/ncbiprotein/CNAG_06168"/>
	</rdf:Bag>
	</bqbiol:is>
	
	<bqbiol:encodes>
	<rdf:Bag>
	<rdf:li rdf:resource="http://identifiers.org/kegg.reaction/R08306"/>
	<rdf:li rdf:resource="http://identifiers.org/kegg.reaction/R08281"/>
	<rdf:li rdf:resource="http://identifiers.org/kegg.reaction/R08310"/>
	<rdf:li rdf:resource="http://identifiers.org/kegg.reaction/R00754"/>
	<rdf:li rdf:resource="http://identifiers.org/kegg.reaction/R08558"/>
	<rdf:li rdf:resource="http://identifiers.org/kegg.reaction/R08557"/>
	<rdf:li rdf:resource="http://identifiers.org/kegg.reaction/R10783"/>
	<rdf:li rdf:resource="http://identifiers.org/kegg.reaction/R04880"/>
	<rdf:li rdf:resource="http://identifiers.org/kegg.reaction/R06983"/>
	<rdf:li rdf:resource="http://identifiers.org/kegg.reaction/R07140"/>
	</rdf:Bag>
	</bqbiol:encodes>
	</rdf:Description>
	</rdf:RDF>
	</annotation>
            </fbc:geneProduct>
      <fbc:geneProduct fbc:id="G_CNAG_07499" fbc:label="CNA07499" metaid="G_CNAG_07499">
        <annotation>
	<rdf:RDF xmlns:rdf="http://www.w3.org/1999/02/22-rdf-syntax-ns#" xmlns:bqbiol="http://biomodels.net/biology-qualifiers/">
	<rdf:Description rdf:about="#G_CNAG_07499">
              <bqbiol:is>
	<rdf:Bag>
	<rdf:li rdf:resource="http://identifiers.org/ncbiprotein/CNAG_07499"/>
	</rdf:Bag>
	</bqbiol:is>
	
	<bqbiol:encodes>
	<rdf:Bag>
	<rdf:li rdf:resource="http://identifiers.org/kegg.reaction/R02335"/>
	</rdf:Bag>
	</bqbiol:encodes>
	</rdf:Description>
	</rdf:RDF>
	</annotation>
            </fbc:geneProduct>
      <fbc:geneProduct fbc:id="G_CNAG_05077" fbc:label="CNA05077" metaid="G_CNAG_05077">
        <annotation>
	<rdf:RDF xmlns:rdf="http://www.w3.org/1999/02/22-rdf-syntax-ns#" xmlns:bqbiol="http://biomodels.net/biology-qualifiers/">
	<rdf:Description rdf:about="#G_CNAG_05077">
              <bqbiol:is>
	<rdf:Bag>
	<rdf:li rdf:resource="http://identifiers.org/ncbiprotein/CNAG_05077"/>
	</rdf:Bag>
	</bqbiol:is>
	
	<bqbiol:encodes>
	<rdf:Bag>
	<rdf:li rdf:resource="http://identifiers.org/kegg.reaction/R00010"/>
	</rdf:Bag>
	</bqbiol:encodes>
	</rdf:Description>
	</rdf:RDF>
	</annotation>
            </fbc:geneProduct>
      <fbc:geneProduct fbc:id="G_CNAG_01940" fbc:label="CNA01940" metaid="G_CNAG_01940">
        <annotation>
	<rdf:RDF xmlns:rdf="http://www.w3.org/1999/02/22-rdf-syntax-ns#" xmlns:bqbiol="http://biomodels.net/biology-qualifiers/">
	<rdf:Description rdf:about="#G_CNAG_01940">
              <bqbiol:is>
	<rdf:Bag>
	<rdf:li rdf:resource="http://identifiers.org/ncbiprotein/CNAG_01940"/>
	</rdf:Bag>
	</bqbiol:is>
	
	<bqbiol:encodes>
	<rdf:Bag>
	<rdf:li rdf:resource="http://identifiers.org/kegg.reaction/R02112"/>
	<rdf:li rdf:resource="http://identifiers.org/kegg.reaction/R11262"/>
	</rdf:Bag>
	</bqbiol:encodes>
	</rdf:Description>
	</rdf:RDF>
	</annotation>
            </fbc:geneProduct>
      <fbc:geneProduct fbc:id="G_CNAG_00854" fbc:label="CNA00854" metaid="G_CNAG_00854">
        <annotation>
	<rdf:RDF xmlns:rdf="http://www.w3.org/1999/02/22-rdf-syntax-ns#" xmlns:bqbiol="http://biomodels.net/biology-qualifiers/">
	<rdf:Description rdf:about="#G_CNAG_00854">
              <bqbiol:is>
	<rdf:Bag>
	<rdf:li rdf:resource="http://identifiers.org/ncbiprotein/CNAG_00854"/>
	</rdf:Bag>
	</bqbiol:is>
	
	<bqbiol:encodes>
	<rdf:Bag>
	<rdf:li rdf:resource="http://identifiers.org/kegg.reaction/R07497"/>
	</rdf:Bag>
	</bqbiol:encodes>
	</rdf:Description>
	</rdf:RDF>
	</annotation>
            </fbc:geneProduct>
      <fbc:geneProduct fbc:id="G_CNAG_01947" fbc:label="CNA01947" metaid="G_CNAG_01947">
        <annotation>
	<rdf:RDF xmlns:rdf="http://www.w3.org/1999/02/22-rdf-syntax-ns#" xmlns:bqbiol="http://biomodels.net/biology-qualifiers/">
	<rdf:Description rdf:about="#G_CNAG_01947">
              <bqbiol:is>
	<rdf:Bag>
	<rdf:li rdf:resource="http://identifiers.org/ncbiprotein/CNAG_01947"/>
	</rdf:Bag>
	</bqbiol:is>
	
	<bqbiol:encodes>
	<rdf:Bag>
	<rdf:li rdf:resource="http://identifiers.org/kegg.reaction/R07346"/>
	</rdf:Bag>
	</bqbiol:encodes>
	</rdf:Description>
	</rdf:RDF>
	</annotation>
            </fbc:geneProduct>
      <fbc:geneProduct fbc:id="G_CNAG_01946" fbc:label="CNA01946" metaid="G_CNAG_01946">
        <annotation>
	<rdf:RDF xmlns:rdf="http://www.w3.org/1999/02/22-rdf-syntax-ns#" xmlns:bqbiol="http://biomodels.net/biology-qualifiers/">
	<rdf:Description rdf:about="#G_CNAG_01946">
              <bqbiol:is>
	<rdf:Bag>
	<rdf:li rdf:resource="http://identifiers.org/ncbiprotein/CNAG_01946"/>
	</rdf:Bag>
	</bqbiol:is>
	
	<bqbiol:encodes>
	<rdf:Bag/>
	</bqbiol:encodes>
	</rdf:Description>
	</rdf:RDF>
	</annotation>
            </fbc:geneProduct>
      <fbc:geneProduct fbc:id="G_CNAG_01949" fbc:label="CNA01949" metaid="G_CNAG_01949">
        <annotation>
	<rdf:RDF xmlns:rdf="http://www.w3.org/1999/02/22-rdf-syntax-ns#" xmlns:bqbiol="http://biomodels.net/biology-qualifiers/">
	<rdf:Description rdf:about="#G_CNAG_01949">
              <bqbiol:is>
	<rdf:Bag>
	<rdf:li rdf:resource="http://identifiers.org/ncbiprotein/CNAG_01949"/>
	</rdf:Bag>
	</bqbiol:is>
	
	<bqbiol:encodes>
	<rdf:Bag>
	<rdf:li rdf:resource="http://identifiers.org/kegg.reaction/R01896"/>
	</rdf:Bag>
	</bqbiol:encodes>
	</rdf:Description>
	</rdf:RDF>
	</annotation>
            </fbc:geneProduct>
      <fbc:geneProduct fbc:id="G_CNAG_07480" fbc:label="CNA07480" metaid="G_CNAG_07480">
        <annotation>
	<rdf:RDF xmlns:rdf="http://www.w3.org/1999/02/22-rdf-syntax-ns#" xmlns:bqbiol="http://biomodels.net/biology-qualifiers/">
	<rdf:Description rdf:about="#G_CNAG_07480">
              <bqbiol:is>
	<rdf:Bag>
	<rdf:li rdf:resource="http://identifiers.org/ncbiprotein/CNAG_07480"/>
	</rdf:Bag>
	</bqbiol:is>
	
	<bqbiol:encodes>
	<rdf:Bag>
	<rdf:li rdf:resource="http://identifiers.org/kegg.reaction/R00100"/>
	</rdf:Bag>
	</bqbiol:encodes>
	</rdf:Description>
	</rdf:RDF>
	</annotation>
            </fbc:geneProduct>
      <fbc:geneProduct fbc:id="G_CNAG_07004" fbc:label="CNA07004" metaid="G_CNAG_07004">
        <annotation>
	<rdf:RDF xmlns:rdf="http://www.w3.org/1999/02/22-rdf-syntax-ns#" xmlns:bqbiol="http://biomodels.net/biology-qualifiers/">
	<rdf:Description rdf:about="#G_CNAG_07004">
              <bqbiol:is>
	<rdf:Bag>
	<rdf:li rdf:resource="http://identifiers.org/ncbiprotein/CNAG_07004"/>
	</rdf:Bag>
	</bqbiol:is>
	
	<bqbiol:encodes>
	<rdf:Bag>
	<rdf:li rdf:resource="http://identifiers.org/kegg.reaction/R03815"/>
	<rdf:li rdf:resource="http://identifiers.org/kegg.reaction/R07618"/>
	<rdf:li rdf:resource="http://identifiers.org/kegg.reaction/R02569"/>
	<rdf:li rdf:resource="http://identifiers.org/kegg.reaction/R01933"/>
	</rdf:Bag>
	</bqbiol:encodes>
	</rdf:Description>
	</rdf:RDF>
	</annotation>
            </fbc:geneProduct>
      <fbc:geneProduct fbc:id="G_CNAG_05059" fbc:label="CNA05059" metaid="G_CNAG_05059">
        <annotation>
	<rdf:RDF xmlns:rdf="http://www.w3.org/1999/02/22-rdf-syntax-ns#" xmlns:bqbiol="http://biomodels.net/biology-qualifiers/">
	<rdf:Description rdf:about="#G_CNAG_05059">
              <bqbiol:is>
	<rdf:Bag>
	<rdf:li rdf:resource="http://identifiers.org/ncbiprotein/CNAG_05059"/>
	</rdf:Bag>
	</bqbiol:is>
	
	<bqbiol:encodes>
	<rdf:Bag>
	<rdf:li rdf:resource="http://identifiers.org/kegg.reaction/R00014"/>
	</rdf:Bag>
	</bqbiol:encodes>
	</rdf:Description>
	</rdf:RDF>
	</annotation>
            </fbc:geneProduct>
      <fbc:geneProduct fbc:id="G_CNAG_00843" fbc:label="CNA00843" metaid="G_CNAG_00843">
        <annotation>
	<rdf:RDF xmlns:rdf="http://www.w3.org/1999/02/22-rdf-syntax-ns#" xmlns:bqbiol="http://biomodels.net/biology-qualifiers/">
	<rdf:Description rdf:about="#G_CNAG_00843">
              <bqbiol:is>
	<rdf:Bag>
	<rdf:li rdf:resource="http://identifiers.org/ncbiprotein/CNAG_00843"/>
	</rdf:Bag>
	</bqbiol:is>
	
	<bqbiol:encodes>
	<rdf:Bag>
	<rdf:li rdf:resource="http://identifiers.org/kegg.reaction/R08764"/>
	</rdf:Bag>
	</bqbiol:encodes>
	</rdf:Description>
	</rdf:RDF>
	</annotation>
            </fbc:geneProduct>
      <fbc:geneProduct fbc:id="G_CNAG_01936" fbc:label="CNA01936" metaid="G_CNAG_01936">
        <annotation>
	<rdf:RDF xmlns:rdf="http://www.w3.org/1999/02/22-rdf-syntax-ns#" xmlns:bqbiol="http://biomodels.net/biology-qualifiers/">
	<rdf:Description rdf:about="#G_CNAG_01936">
              <bqbiol:is>
	<rdf:Bag>
	<rdf:li rdf:resource="http://identifiers.org/ncbiprotein/CNAG_01936"/>
	</rdf:Bag>
	</bqbiol:is>
	
	<bqbiol:encodes>
	<rdf:Bag/>
	</bqbiol:encodes>
	</rdf:Description>
	</rdf:RDF>
	</annotation>
            </fbc:geneProduct>
      <fbc:geneProduct fbc:id="G_CNAG_07473" fbc:label="CNA07473" metaid="G_CNAG_07473">
        <annotation>
	<rdf:RDF xmlns:rdf="http://www.w3.org/1999/02/22-rdf-syntax-ns#" xmlns:bqbiol="http://biomodels.net/biology-qualifiers/">
	<rdf:Description rdf:about="#G_CNAG_07473">
              <bqbiol:is>
	<rdf:Bag>
	<rdf:li rdf:resource="http://identifiers.org/ncbiprotein/CNAG_07473"/>
	</rdf:Bag>
	</bqbiol:is>
	
	<bqbiol:encodes>
	<rdf:Bag>
	<rdf:li rdf:resource="http://identifiers.org/kegg.reaction/R03665"/>
	</rdf:Bag>
	</bqbiol:encodes>
	</rdf:Description>
	</rdf:RDF>
	</annotation>
            </fbc:geneProduct>
      <fbc:geneProduct fbc:id="G_CNAG_06383" fbc:label="CNA06383" metaid="G_CNAG_06383">
        <annotation>
	<rdf:RDF xmlns:rdf="http://www.w3.org/1999/02/22-rdf-syntax-ns#" xmlns:bqbiol="http://biomodels.net/biology-qualifiers/">
	<rdf:Description rdf:about="#G_CNAG_06383">
              <bqbiol:is>
	<rdf:Bag>
	<rdf:li rdf:resource="http://identifiers.org/ncbiprotein/CNAG_06383"/>
	</rdf:Bag>
	</bqbiol:is>
	
	<bqbiol:encodes>
	<rdf:Bag>
	<rdf:li rdf:resource="http://identifiers.org/kegg.reaction/R00100"/>
	</rdf:Bag>
	</bqbiol:encodes>
	</rdf:Description>
	</rdf:RDF>
	</annotation>
            </fbc:geneProduct>
      <fbc:geneProduct fbc:id="G_CNAG_06141" fbc:label="CNA06141" metaid="G_CNAG_06141">
        <annotation>
	<rdf:RDF xmlns:rdf="http://www.w3.org/1999/02/22-rdf-syntax-ns#" xmlns:bqbiol="http://biomodels.net/biology-qualifiers/">
	<rdf:Description rdf:about="#G_CNAG_06141">
              <bqbiol:is>
	<rdf:Bag>
	<rdf:li rdf:resource="http://identifiers.org/ncbiprotein/CNAG_06141"/>
	</rdf:Bag>
	</bqbiol:is>
	
	<bqbiol:encodes>
	<rdf:Bag>
	<rdf:li rdf:resource="http://identifiers.org/kegg.reaction/R11896"/>
	</rdf:Bag>
	</bqbiol:encodes>
	</rdf:Description>
	</rdf:RDF>
	</annotation>
            </fbc:geneProduct>
      <fbc:geneProduct fbc:id="G_CNAG_05292" fbc:label="CNA05292" metaid="G_CNAG_05292">
        <annotation>
	<rdf:RDF xmlns:rdf="http://www.w3.org/1999/02/22-rdf-syntax-ns#" xmlns:bqbiol="http://biomodels.net/biology-qualifiers/">
	<rdf:Description rdf:about="#G_CNAG_05292">
              <bqbiol:is>
	<rdf:Bag>
	<rdf:li rdf:resource="http://identifiers.org/ncbiprotein/CNAG_05292"/>
	</rdf:Bag>
	</bqbiol:is>
	
	<bqbiol:encodes>
	<rdf:Bag>
	<rdf:li rdf:resource="http://identifiers.org/kegg.reaction/R00836"/>
	<rdf:li rdf:resource="http://identifiers.org/kegg.reaction/R02737"/>
	</rdf:Bag>
	</bqbiol:encodes>
	</rdf:Description>
	</rdf:RDF>
	</annotation>
            </fbc:geneProduct>
      <fbc:geneProduct fbc:id="G_CNAG_06381" fbc:label="CNA06381" metaid="G_CNAG_06381">
        <annotation>
	<rdf:RDF xmlns:rdf="http://www.w3.org/1999/02/22-rdf-syntax-ns#" xmlns:bqbiol="http://biomodels.net/biology-qualifiers/">
	<rdf:Description rdf:about="#G_CNAG_06381">
              <bqbiol:is>
	<rdf:Bag>
	<rdf:li rdf:resource="http://identifiers.org/ncbiprotein/CNAG_06381"/>
	</rdf:Bag>
	</bqbiol:is>
	
	<bqbiol:encodes>
	<rdf:Bag/>
	</bqbiol:encodes>
	</rdf:Description>
	</rdf:RDF>
	</annotation>
            </fbc:geneProduct>
      <fbc:geneProduct fbc:id="G_CNAG_00834" fbc:label="CNA00834" metaid="G_CNAG_00834">
        <annotation>
	<rdf:RDF xmlns:rdf="http://www.w3.org/1999/02/22-rdf-syntax-ns#" xmlns:bqbiol="http://biomodels.net/biology-qualifiers/">
	<rdf:Description rdf:about="#G_CNAG_00834">
              <bqbiol:is>
	<rdf:Bag>
	<rdf:li rdf:resource="http://identifiers.org/ncbiprotein/CNAG_00834"/>
	</rdf:Bag>
	</bqbiol:is>
	
	<bqbiol:encodes>
	<rdf:Bag>
	<rdf:li rdf:resource="http://identifiers.org/kegg.reaction/R00685"/>
	</rdf:Bag>
	</bqbiol:encodes>
	</rdf:Description>
	</rdf:RDF>
	</annotation>
            </fbc:geneProduct>
      <fbc:geneProduct fbc:id="G_CNAG_01925" fbc:label="CNA01925" metaid="G_CNAG_01925">
        <annotation>
	<rdf:RDF xmlns:rdf="http://www.w3.org/1999/02/22-rdf-syntax-ns#" xmlns:bqbiol="http://biomodels.net/biology-qualifiers/">
	<rdf:Description rdf:about="#G_CNAG_01925">
              <bqbiol:is>
	<rdf:Bag>
	<rdf:li rdf:resource="http://identifiers.org/ncbiprotein/CNAG_01925"/>
	</rdf:Bag>
	</bqbiol:is>
	
	<bqbiol:encodes>
	<rdf:Bag/>
	</bqbiol:encodes>
	</rdf:Description>
	</rdf:RDF>
	</annotation>
            </fbc:geneProduct>
      <fbc:geneProduct fbc:id="G_CNAG_00836" fbc:label="CNA00836" metaid="G_CNAG_00836">
        <annotation>
	<rdf:RDF xmlns:rdf="http://www.w3.org/1999/02/22-rdf-syntax-ns#" xmlns:bqbiol="http://biomodels.net/biology-qualifiers/">
	<rdf:Description rdf:about="#G_CNAG_00836">
              <bqbiol:is>
	<rdf:Bag>
	<rdf:li rdf:resource="http://identifiers.org/ncbiprotein/CNAG_00836"/>
	</rdf:Bag>
	</bqbiol:is>
	
	<bqbiol:encodes>
	<rdf:Bag>
	<rdf:li rdf:resource="http://identifiers.org/kegg.reaction/R01388"/>
	<rdf:li rdf:resource="http://identifiers.org/kegg.reaction/R00717"/>
	</rdf:Bag>
	</bqbiol:encodes>
	</rdf:Description>
	</rdf:RDF>
	</annotation>
            </fbc:geneProduct>
      <fbc:geneProduct fbc:id="G_CNAG_06373" fbc:label="CNA06373" metaid="G_CNAG_06373">
        <annotation>
	<rdf:RDF xmlns:rdf="http://www.w3.org/1999/02/22-rdf-syntax-ns#" xmlns:bqbiol="http://biomodels.net/biology-qualifiers/">
	<rdf:Description rdf:about="#G_CNAG_06373">
              <bqbiol:is>
	<rdf:Bag>
	<rdf:li rdf:resource="http://identifiers.org/ncbiprotein/CNAG_06373"/>
	</rdf:Bag>
	</bqbiol:is>
	
	<bqbiol:encodes>
	<rdf:Bag>
	<rdf:li rdf:resource="http://identifiers.org/kegg.reaction/R01214"/>
	<rdf:li rdf:resource="http://identifiers.org/kegg.reaction/R10991"/>
	<rdf:li rdf:resource="http://identifiers.org/kegg.reaction/R02199"/>
	<rdf:li rdf:resource="http://identifiers.org/kegg.reaction/R01090"/>
	</rdf:Bag>
	</bqbiol:encodes>
	</rdf:Description>
	</rdf:RDF>
	</annotation>
            </fbc:geneProduct>
      <fbc:geneProduct fbc:id="G_CNAG_05283" fbc:label="CNA05283" metaid="G_CNAG_05283">
        <annotation>
	<rdf:RDF xmlns:rdf="http://www.w3.org/1999/02/22-rdf-syntax-ns#" xmlns:bqbiol="http://biomodels.net/biology-qualifiers/">
	<rdf:Description rdf:about="#G_CNAG_05283">
              <bqbiol:is>
	<rdf:Bag>
	<rdf:li rdf:resource="http://identifiers.org/ncbiprotein/CNAG_05283"/>
	</rdf:Bag>
	</bqbiol:is>
	
	<bqbiol:encodes>
	<rdf:Bag/>
	</bqbiol:encodes>
	</rdf:Description>
	</rdf:RDF>
	</annotation>
            </fbc:geneProduct>
      <fbc:geneProduct fbc:id="G_CNAG_05042" fbc:label="CNA05042" metaid="G_CNAG_05042">
        <annotation>
	<rdf:RDF xmlns:rdf="http://www.w3.org/1999/02/22-rdf-syntax-ns#" xmlns:bqbiol="http://biomodels.net/biology-qualifiers/">
	<rdf:Description rdf:about="#G_CNAG_05042">
              <bqbiol:is>
	<rdf:Bag>
	<rdf:li rdf:resource="http://identifiers.org/ncbiprotein/CNAG_05042"/>
	</rdf:Bag>
	</bqbiol:is>
	
	<bqbiol:encodes>
	<rdf:Bag>
	<rdf:li rdf:resource="http://identifiers.org/kegg.reaction/R02396"/>
	</rdf:Bag>
	</bqbiol:encodes>
	</rdf:Description>
	</rdf:RDF>
	</annotation>
            </fbc:geneProduct>
      <fbc:geneProduct fbc:id="G_CNAG_04192" fbc:label="CNA04192" metaid="G_CNAG_04192">
        <annotation>
	<rdf:RDF xmlns:rdf="http://www.w3.org/1999/02/22-rdf-syntax-ns#" xmlns:bqbiol="http://biomodels.net/biology-qualifiers/">
	<rdf:Description rdf:about="#G_CNAG_04192">
              <bqbiol:is>
	<rdf:Bag>
	<rdf:li rdf:resource="http://identifiers.org/ncbiprotein/CNAG_04192"/>
	</rdf:Bag>
	</bqbiol:is>
	
	<bqbiol:encodes>
	<rdf:Bag>
	<rdf:li rdf:resource="http://identifiers.org/kegg.reaction/R04463"/>
	</rdf:Bag>
	</bqbiol:encodes>
	</rdf:Description>
	</rdf:RDF>
	</annotation>
            </fbc:geneProduct>
      <fbc:geneProduct fbc:id="G_CNAG_06371" fbc:label="CNA06371" metaid="G_CNAG_06371">
        <annotation>
	<rdf:RDF xmlns:rdf="http://www.w3.org/1999/02/22-rdf-syntax-ns#" xmlns:bqbiol="http://biomodels.net/biology-qualifiers/">
	<rdf:Description rdf:about="#G_CNAG_06371">
              <bqbiol:is>
	<rdf:Bag>
	<rdf:li rdf:resource="http://identifiers.org/ncbiprotein/CNAG_06371"/>
	</rdf:Bag>
	</bqbiol:is>
	
	<bqbiol:encodes>
	<rdf:Bag>
	<rdf:li rdf:resource="http://identifiers.org/kegg.reaction/R01676"/>
	</rdf:Bag>
	</bqbiol:encodes>
	</rdf:Description>
	</rdf:RDF>
	</annotation>
            </fbc:geneProduct>
      <fbc:geneProduct fbc:id="G_CNAG_06370" fbc:label="CNA06370" metaid="G_CNAG_06370">
        <annotation>
	<rdf:RDF xmlns:rdf="http://www.w3.org/1999/02/22-rdf-syntax-ns#" xmlns:bqbiol="http://biomodels.net/biology-qualifiers/">
	<rdf:Description rdf:about="#G_CNAG_06370">
              <bqbiol:is>
	<rdf:Bag>
	<rdf:li rdf:resource="http://identifiers.org/ncbiprotein/CNAG_06370"/>
	</rdf:Bag>
	</bqbiol:is>
	
	<bqbiol:encodes>
	<rdf:Bag>
	<rdf:li rdf:resource="http://identifiers.org/kegg.reaction/R01214"/>
	<rdf:li rdf:resource="http://identifiers.org/kegg.reaction/R10991"/>
	<rdf:li rdf:resource="http://identifiers.org/kegg.reaction/R02199"/>
	<rdf:li rdf:resource="http://identifiers.org/kegg.reaction/R01090"/>
	</rdf:Bag>
	</bqbiol:encodes>
	</rdf:Description>
	</rdf:RDF>
	</annotation>
            </fbc:geneProduct>
      <fbc:geneProduct fbc:id="G_CNAG_05282" fbc:label="CNA05282" metaid="G_CNAG_05282">
        <annotation>
	<rdf:RDF xmlns:rdf="http://www.w3.org/1999/02/22-rdf-syntax-ns#" xmlns:bqbiol="http://biomodels.net/biology-qualifiers/">
	<rdf:Description rdf:about="#G_CNAG_05282">
              <bqbiol:is>
	<rdf:Bag>
	<rdf:li rdf:resource="http://identifiers.org/ncbiprotein/CNAG_05282"/>
	</rdf:Bag>
	</bqbiol:is>
	
	<bqbiol:encodes>
	<rdf:Bag/>
	</bqbiol:encodes>
	</rdf:Description>
	</rdf:RDF>
	</annotation>
            </fbc:geneProduct>
      <fbc:geneProduct fbc:id="G_CNAG_06374" fbc:label="CNA06374" metaid="G_CNAG_06374">
        <annotation>
	<rdf:RDF xmlns:rdf="http://www.w3.org/1999/02/22-rdf-syntax-ns#" xmlns:bqbiol="http://biomodels.net/biology-qualifiers/">
	<rdf:Description rdf:about="#G_CNAG_06374">
              <bqbiol:is>
	<rdf:Bag>
	<rdf:li rdf:resource="http://identifiers.org/ncbiprotein/CNAG_06374"/>
	</rdf:Bag>
	</bqbiol:is>
	
	<bqbiol:encodes>
	<rdf:Bag>
	<rdf:li rdf:resource="http://identifiers.org/kegg.reaction/R00216"/>
	<rdf:li rdf:resource="http://identifiers.org/kegg.reaction/R00217"/>
	</rdf:Bag>
	</bqbiol:encodes>
	</rdf:Description>
	</rdf:RDF>
	</annotation>
            </fbc:geneProduct>
      <fbc:geneProduct fbc:id="G_CNAG_01912" fbc:label="CNA01912" metaid="G_CNAG_01912">
        <annotation>
	<rdf:RDF xmlns:rdf="http://www.w3.org/1999/02/22-rdf-syntax-ns#" xmlns:bqbiol="http://biomodels.net/biology-qualifiers/">
	<rdf:Description rdf:about="#G_CNAG_01912">
              <bqbiol:is>
	<rdf:Bag>
	<rdf:li rdf:resource="http://identifiers.org/ncbiprotein/CNAG_01912"/>
	</rdf:Bag>
	</bqbiol:is>
	
	<bqbiol:encodes>
	<rdf:Bag>
	<rdf:li rdf:resource="http://identifiers.org/kegg.reaction/R00189"/>
	<rdf:li rdf:resource="http://identifiers.org/kegg.reaction/R00257"/>
	</rdf:Bag>
	</bqbiol:encodes>
	</rdf:Description>
	</rdf:RDF>
	</annotation>
            </fbc:geneProduct>
      <fbc:geneProduct fbc:id="G_CNAG_00823" fbc:label="CNA00823" metaid="G_CNAG_00823">
        <annotation>
	<rdf:RDF xmlns:rdf="http://www.w3.org/1999/02/22-rdf-syntax-ns#" xmlns:bqbiol="http://biomodels.net/biology-qualifiers/">
	<rdf:Description rdf:about="#G_CNAG_00823">
              <bqbiol:is>
	<rdf:Bag>
	<rdf:li rdf:resource="http://identifiers.org/ncbiprotein/CNAG_00823"/>
	</rdf:Bag>
	</bqbiol:is>
	
	<bqbiol:encodes>
	<rdf:Bag/>
	</bqbiol:encodes>
	</rdf:Description>
	</rdf:RDF>
	</annotation>
            </fbc:geneProduct>
      <fbc:geneProduct fbc:id="G_CNAG_00826" fbc:label="CNA00826" metaid="G_CNAG_00826">
        <annotation>
	<rdf:RDF xmlns:rdf="http://www.w3.org/1999/02/22-rdf-syntax-ns#" xmlns:bqbiol="http://biomodels.net/biology-qualifiers/">
	<rdf:Description rdf:about="#G_CNAG_00826">
              <bqbiol:is>
	<rdf:Bag>
	<rdf:li rdf:resource="http://identifiers.org/ncbiprotein/CNAG_00826"/>
	</rdf:Bag>
	</bqbiol:is>
	
	<bqbiol:encodes>
	<rdf:Bag>
	<rdf:li rdf:resource="http://identifiers.org/kegg.reaction/R01011"/>
	<rdf:li rdf:resource="http://identifiers.org/kegg.reaction/R01059"/>
	</rdf:Bag>
	</bqbiol:encodes>
	</rdf:Description>
	</rdf:RDF>
	</annotation>
            </fbc:geneProduct>
      <fbc:geneProduct fbc:id="G_CNAG_01915" fbc:label="CNA01915" metaid="G_CNAG_01915">
        <annotation>
	<rdf:RDF xmlns:rdf="http://www.w3.org/1999/02/22-rdf-syntax-ns#" xmlns:bqbiol="http://biomodels.net/biology-qualifiers/">
	<rdf:Description rdf:about="#G_CNAG_01915">
              <bqbiol:is>
	<rdf:Bag>
	<rdf:li rdf:resource="http://identifiers.org/ncbiprotein/CNAG_01915"/>
	</rdf:Bag>
	</bqbiol:is>
	
	<bqbiol:encodes>
	<rdf:Bag>
	<rdf:li rdf:resource="http://identifiers.org/kegg.reaction/R11893"/>
	<rdf:li rdf:resource="http://identifiers.org/kegg.reaction/R02024"/>
	<rdf:li rdf:resource="http://identifiers.org/kegg.reaction/R02017"/>
	<rdf:li rdf:resource="http://identifiers.org/kegg.reaction/R02019"/>
	<rdf:li rdf:resource="http://identifiers.org/kegg.reaction/R02018"/>
	</rdf:Bag>
	</bqbiol:encodes>
	</rdf:Description>
	</rdf:RDF>
	</annotation>
            </fbc:geneProduct>
      <fbc:geneProduct fbc:id="G_CNAG_01908" fbc:label="CNA01908" metaid="G_CNAG_01908">
        <annotation>
	<rdf:RDF xmlns:rdf="http://www.w3.org/1999/02/22-rdf-syntax-ns#" xmlns:bqbiol="http://biomodels.net/biology-qualifiers/">
	<rdf:Description rdf:about="#G_CNAG_01908">
              <bqbiol:is>
	<rdf:Bag>
	<rdf:li rdf:resource="http://identifiers.org/ncbiprotein/CNAG_01908"/>
	</rdf:Bag>
	</bqbiol:is>
	
	<bqbiol:encodes>
	<rdf:Bag>
	<rdf:li rdf:resource="http://identifiers.org/kegg.reaction/R03165"/>
	</rdf:Bag>
	</bqbiol:encodes>
	</rdf:Description>
	</rdf:RDF>
	</annotation>
            </fbc:geneProduct>
      <fbc:geneProduct fbc:id="G_CNAG_06120" fbc:label="CNA06120" metaid="G_CNAG_06120">
        <annotation>
	<rdf:RDF xmlns:rdf="http://www.w3.org/1999/02/22-rdf-syntax-ns#" xmlns:bqbiol="http://biomodels.net/biology-qualifiers/">
	<rdf:Description rdf:about="#G_CNAG_06120">
              <bqbiol:is>
	<rdf:Bag>
	<rdf:li rdf:resource="http://identifiers.org/ncbiprotein/CNAG_06120"/>
	</rdf:Bag>
	</bqbiol:is>
	
	<bqbiol:encodes>
	<rdf:Bag>
	<rdf:li rdf:resource="http://identifiers.org/kegg.reaction/R02030"/>
	</rdf:Bag>
	</bqbiol:encodes>
	</rdf:Description>
	</rdf:RDF>
	</annotation>
            </fbc:geneProduct>
      <fbc:geneProduct fbc:id="G_CNAG_07693" fbc:label="CNA07693" metaid="G_CNAG_07693">
        <annotation>
	<rdf:RDF xmlns:rdf="http://www.w3.org/1999/02/22-rdf-syntax-ns#" xmlns:bqbiol="http://biomodels.net/biology-qualifiers/">
	<rdf:Description rdf:about="#G_CNAG_07693">
              <bqbiol:is>
	<rdf:Bag>
	<rdf:li rdf:resource="http://identifiers.org/ncbiprotein/CNAG_07693"/>
	</rdf:Bag>
	</bqbiol:is>
	
	<bqbiol:encodes>
	<rdf:Bag/>
	</bqbiol:encodes>
	</rdf:Description>
	</rdf:RDF>
	</annotation>
            </fbc:geneProduct>
      <fbc:geneProduct fbc:id="G_CNAG_05031" fbc:label="CNA05031" metaid="G_CNAG_05031">
        <annotation>
	<rdf:RDF xmlns:rdf="http://www.w3.org/1999/02/22-rdf-syntax-ns#" xmlns:bqbiol="http://biomodels.net/biology-qualifiers/">
	<rdf:Description rdf:about="#G_CNAG_05031">
              <bqbiol:is>
	<rdf:Bag>
	<rdf:li rdf:resource="http://identifiers.org/ncbiprotein/CNAG_05031"/>
	</rdf:Bag>
	</bqbiol:is>
	
	<bqbiol:encodes>
	<rdf:Bag>
	<rdf:li rdf:resource="http://identifiers.org/kegg.reaction/R00410"/>
	<rdf:li rdf:resource="http://identifiers.org/kegg.reaction/R01780"/>
	</rdf:Bag>
	</bqbiol:encodes>
	</rdf:Description>
	</rdf:RDF>
	</annotation>
            </fbc:geneProduct>
      <fbc:geneProduct fbc:id="G_CNAG_07692" fbc:label="CNA07692" metaid="G_CNAG_07692">
        <annotation>
	<rdf:RDF xmlns:rdf="http://www.w3.org/1999/02/22-rdf-syntax-ns#" xmlns:bqbiol="http://biomodels.net/biology-qualifiers/">
	<rdf:Description rdf:about="#G_CNAG_07692">
              <bqbiol:is>
	<rdf:Bag>
	<rdf:li rdf:resource="http://identifiers.org/ncbiprotein/CNAG_07692"/>
	</rdf:Bag>
	</bqbiol:is>
	
	<bqbiol:encodes>
	<rdf:Bag>
	<rdf:li rdf:resource="http://identifiers.org/kegg.reaction/R02092"/>
	<rdf:li rdf:resource="http://identifiers.org/kegg.reaction/R00085"/>
	<rdf:li rdf:resource="http://identifiers.org/kegg.reaction/R00086"/>
	<rdf:li rdf:resource="http://identifiers.org/kegg.reaction/R00961"/>
	<rdf:li rdf:resource="http://identifiers.org/kegg.reaction/R00514"/>
	<rdf:li rdf:resource="http://identifiers.org/kegg.reaction/R00122"/>
	<rdf:li rdf:resource="http://identifiers.org/kegg.reaction/R00569"/>
	<rdf:li rdf:resource="http://identifiers.org/kegg.reaction/R00335"/>
	<rdf:li rdf:resource="http://identifiers.org/kegg.reaction/R02095"/>
	<rdf:li rdf:resource="http://identifiers.org/kegg.reaction/R00159"/>
	<rdf:li rdf:resource="http://identifiers.org/kegg.reaction/R00328"/>
	<rdf:li rdf:resource="http://identifiers.org/kegg.reaction/R00155"/>
	<rdf:li rdf:resource="http://identifiers.org/kegg.reaction/R00719"/>
	</rdf:Bag>
	</bqbiol:encodes>
	</rdf:Description>
	</rdf:RDF>
	</annotation>
            </fbc:geneProduct>
      <fbc:geneProduct fbc:id="G_CNAG_06360" fbc:label="CNA06360" metaid="G_CNAG_06360">
        <annotation>
	<rdf:RDF xmlns:rdf="http://www.w3.org/1999/02/22-rdf-syntax-ns#" xmlns:bqbiol="http://biomodels.net/biology-qualifiers/">
	<rdf:Description rdf:about="#G_CNAG_06360">
              <bqbiol:is>
	<rdf:Bag>
	<rdf:li rdf:resource="http://identifiers.org/ncbiprotein/CNAG_06360"/>
	</rdf:Bag>
	</bqbiol:is>
	
	<bqbiol:encodes>
	<rdf:Bag>
	<rdf:li rdf:resource="http://identifiers.org/kegg.reaction/R06983"/>
	<rdf:li rdf:resource="http://identifiers.org/kegg.reaction/R07140"/>
	</rdf:Bag>
	</bqbiol:encodes>
	</rdf:Description>
	</rdf:RDF>
	</annotation>
            </fbc:geneProduct>
      <fbc:geneProduct fbc:id="G_CNAG_06123" fbc:label="CNA06123" metaid="G_CNAG_06123">
        <annotation>
	<rdf:RDF xmlns:rdf="http://www.w3.org/1999/02/22-rdf-syntax-ns#" xmlns:bqbiol="http://biomodels.net/biology-qualifiers/">
	<rdf:Description rdf:about="#G_CNAG_06123">
              <bqbiol:is>
	<rdf:Bag>
	<rdf:li rdf:resource="http://identifiers.org/ncbiprotein/CNAG_06123"/>
	</rdf:Bag>
	</bqbiol:is>
	
	<bqbiol:encodes>
	<rdf:Bag>
	<rdf:li rdf:resource="http://identifiers.org/kegg.reaction/R03657"/>
	</rdf:Bag>
	</bqbiol:encodes>
	</rdf:Description>
	</rdf:RDF>
	</annotation>
            </fbc:geneProduct>
      <fbc:geneProduct fbc:id="G_CNAG_06122" fbc:label="CNA06122" metaid="G_CNAG_06122">
        <annotation>
	<rdf:RDF xmlns:rdf="http://www.w3.org/1999/02/22-rdf-syntax-ns#" xmlns:bqbiol="http://biomodels.net/biology-qualifiers/">
	<rdf:Description rdf:about="#G_CNAG_06122">
              <bqbiol:is>
	<rdf:Bag>
	<rdf:li rdf:resource="http://identifiers.org/ncbiprotein/CNAG_06122"/>
	</rdf:Bag>
	</bqbiol:is>
	
	<bqbiol:encodes>
	<rdf:Bag>
	<rdf:li rdf:resource="http://identifiers.org/kegg.reaction/R02866"/>
	<rdf:li rdf:resource="http://identifiers.org/kegg.reaction/R02167"/>
	</rdf:Bag>
	</bqbiol:encodes>
	</rdf:Description>
	</rdf:RDF>
	</annotation>
            </fbc:geneProduct>
      <fbc:geneProduct fbc:id="G_CNAG_03099" fbc:label="CNA03099" metaid="G_CNAG_03099">
        <annotation>
	<rdf:RDF xmlns:rdf="http://www.w3.org/1999/02/22-rdf-syntax-ns#" xmlns:bqbiol="http://biomodels.net/biology-qualifiers/">
	<rdf:Description rdf:about="#G_CNAG_03099">
              <bqbiol:is>
	<rdf:Bag>
	<rdf:li rdf:resource="http://identifiers.org/ncbiprotein/CNAG_03099"/>
	</rdf:Bag>
	</bqbiol:is>
	
	<bqbiol:encodes>
	<rdf:Bag>
	<rdf:li rdf:resource="http://identifiers.org/kegg.reaction/R02335"/>
	</rdf:Bag>
	</bqbiol:encodes>
	</rdf:Description>
	</rdf:RDF>
	</annotation>
            </fbc:geneProduct>
      <fbc:geneProduct fbc:id="G_CNAG_07695" fbc:label="CNA07695" metaid="G_CNAG_07695">
        <annotation>
	<rdf:RDF xmlns:rdf="http://www.w3.org/1999/02/22-rdf-syntax-ns#" xmlns:bqbiol="http://biomodels.net/biology-qualifiers/">
	<rdf:Description rdf:about="#G_CNAG_07695">
              <bqbiol:is>
	<rdf:Bag>
	<rdf:li rdf:resource="http://identifiers.org/ncbiprotein/CNAG_07695"/>
	</rdf:Bag>
	</bqbiol:is>
	
	<bqbiol:encodes>
	<rdf:Bag/>
	</bqbiol:encodes>
	</rdf:Description>
	</rdf:RDF>
	</annotation>
            </fbc:geneProduct>
      <fbc:geneProduct fbc:id="G_CNAG_07694" fbc:label="CNA07694" metaid="G_CNAG_07694">
        <annotation>
	<rdf:RDF xmlns:rdf="http://www.w3.org/1999/02/22-rdf-syntax-ns#" xmlns:bqbiol="http://biomodels.net/biology-qualifiers/">
	<rdf:Description rdf:about="#G_CNAG_07694">
              <bqbiol:is>
	<rdf:Bag>
	<rdf:li rdf:resource="http://identifiers.org/ncbiprotein/CNAG_07694"/>
	</rdf:Bag>
	</bqbiol:is>
	
	<bqbiol:encodes>
	<rdf:Bag>
	<rdf:li rdf:resource="http://identifiers.org/kegg.reaction/R00137"/>
	<rdf:li rdf:resource="http://identifiers.org/kegg.reaction/R03005"/>
	</rdf:Bag>
	</bqbiol:encodes>
	</rdf:Description>
	</rdf:RDF>
	</annotation>
            </fbc:geneProduct>
      <fbc:geneProduct fbc:id="G_CNAG_05027" fbc:label="CNA05027" metaid="G_CNAG_05027">
        <annotation>
	<rdf:RDF xmlns:rdf="http://www.w3.org/1999/02/22-rdf-syntax-ns#" xmlns:bqbiol="http://biomodels.net/biology-qualifiers/">
	<rdf:Description rdf:about="#G_CNAG_05027">
              <bqbiol:is>
	<rdf:Bag>
	<rdf:li rdf:resource="http://identifiers.org/ncbiprotein/CNAG_05027"/>
	</rdf:Bag>
	</bqbiol:is>
	
	<bqbiol:encodes>
	<rdf:Bag>
	<rdf:li rdf:resource="http://identifiers.org/kegg.reaction/R04894"/>
	<rdf:li rdf:resource="http://identifiers.org/kegg.reaction/R02532"/>
	<rdf:li rdf:resource="http://identifiers.org/kegg.reaction/R04893"/>
	<rdf:li rdf:resource="http://identifiers.org/kegg.reaction/R02173"/>
	<rdf:li rdf:resource="http://identifiers.org/kegg.reaction/R04300"/>
	<rdf:li rdf:resource="http://identifiers.org/kegg.reaction/R04674"/>
	<rdf:li rdf:resource="http://identifiers.org/kegg.reaction/R02382"/>
	<rdf:li rdf:resource="http://identifiers.org/kegg.reaction/R04907"/>
	<rdf:li rdf:resource="http://identifiers.org/kegg.reaction/R08347"/>
	<rdf:li rdf:resource="http://identifiers.org/kegg.reaction/R02919"/>
	<rdf:li rdf:resource="http://identifiers.org/kegg.reaction/R08348"/>
	<rdf:li rdf:resource="http://identifiers.org/kegg.reaction/R08346"/>
	<rdf:li rdf:resource="http://identifiers.org/kegg.reaction/R02908"/>
	<rdf:li rdf:resource="http://identifiers.org/kegg.reaction/R04890"/>
	<rdf:li rdf:resource="http://identifiers.org/kegg.reaction/R02613"/>
	<rdf:li rdf:resource="http://identifiers.org/kegg.reaction/R02529"/>
	<rdf:li rdf:resource="http://identifiers.org/kegg.reaction/R04025"/>
	</rdf:Bag>
	</bqbiol:encodes>
	</rdf:Description>
	</rdf:RDF>
	</annotation>
            </fbc:geneProduct>
      <fbc:geneProduct fbc:id="G_CNAG_05025" fbc:label="CNA05025" metaid="G_CNAG_05025">
        <annotation>
	<rdf:RDF xmlns:rdf="http://www.w3.org/1999/02/22-rdf-syntax-ns#" xmlns:bqbiol="http://biomodels.net/biology-qualifiers/">
	<rdf:Description rdf:about="#G_CNAG_05025">
              <bqbiol:is>
	<rdf:Bag>
	<rdf:li rdf:resource="http://identifiers.org/ncbiprotein/CNAG_05025"/>
	</rdf:Bag>
	</bqbiol:is>
	
	<bqbiol:encodes>
	<rdf:Bag>
	<rdf:li rdf:resource="http://identifiers.org/kegg.reaction/R11049"/>
	<rdf:li rdf:resource="http://identifiers.org/kegg.reaction/R11048"/>
	<rdf:li rdf:resource="http://identifiers.org/kegg.reaction/R03202"/>
	</rdf:Bag>
	</bqbiol:encodes>
	</rdf:Description>
	</rdf:RDF>
	</annotation>
            </fbc:geneProduct>
      <fbc:geneProduct fbc:id="G_CNAG_07445" fbc:label="CNA07445" metaid="G_CNAG_07445">
        <annotation>
	<rdf:RDF xmlns:rdf="http://www.w3.org/1999/02/22-rdf-syntax-ns#" xmlns:bqbiol="http://biomodels.net/biology-qualifiers/">
	<rdf:Description rdf:about="#G_CNAG_07445">
              <bqbiol:is>
	<rdf:Bag>
	<rdf:li rdf:resource="http://identifiers.org/ncbiprotein/CNAG_07445"/>
	</rdf:Bag>
	</bqbiol:is>
	
	<bqbiol:encodes>
	<rdf:Bag>
	<rdf:li rdf:resource="http://identifiers.org/kegg.reaction/R01067"/>
	<rdf:li rdf:resource="http://identifiers.org/kegg.reaction/R01830"/>
	<rdf:li rdf:resource="http://identifiers.org/kegg.reaction/R01641"/>
	<rdf:li rdf:resource="http://identifiers.org/kegg.reaction/R06863"/>
	<rdf:li rdf:resource="http://identifiers.org/kegg.reaction/R06861"/>
	</rdf:Bag>
	</bqbiol:encodes>
	</rdf:Description>
	</rdf:RDF>
	</annotation>
            </fbc:geneProduct>
      <fbc:geneProduct fbc:id="G_CNAG_04179" fbc:label="CNA04179" metaid="G_CNAG_04179">
        <annotation>
	<rdf:RDF xmlns:rdf="http://www.w3.org/1999/02/22-rdf-syntax-ns#" xmlns:bqbiol="http://biomodels.net/biology-qualifiers/">
	<rdf:Description rdf:about="#G_CNAG_04179">
              <bqbiol:is>
	<rdf:Bag>
	<rdf:li rdf:resource="http://identifiers.org/ncbiprotein/CNAG_04179"/>
	</rdf:Bag>
	</bqbiol:is>
	
	<bqbiol:encodes>
	<rdf:Bag>
	<rdf:li rdf:resource="http://identifiers.org/kegg.reaction/R03658"/>
	</rdf:Bag>
	</bqbiol:encodes>
	</rdf:Description>
	</rdf:RDF>
	</annotation>
            </fbc:geneProduct>
      <fbc:geneProduct fbc:id="G_CNAG_06119" fbc:label="CNA06119" metaid="G_CNAG_06119">
        <annotation>
	<rdf:RDF xmlns:rdf="http://www.w3.org/1999/02/22-rdf-syntax-ns#" xmlns:bqbiol="http://biomodels.net/biology-qualifiers/">
	<rdf:Description rdf:about="#G_CNAG_06119">
              <bqbiol:is>
	<rdf:Bag>
	<rdf:li rdf:resource="http://identifiers.org/ncbiprotein/CNAG_06119"/>
	</rdf:Bag>
	</bqbiol:is>
	
	<bqbiol:encodes>
	<rdf:Bag/>
	</bqbiol:encodes>
	</rdf:Description>
	</rdf:RDF>
	</annotation>
            </fbc:geneProduct>
      <fbc:geneProduct fbc:id="G_CNAG_07449" fbc:label="CNA07449" metaid="G_CNAG_07449">
        <annotation>
	<rdf:RDF xmlns:rdf="http://www.w3.org/1999/02/22-rdf-syntax-ns#" xmlns:bqbiol="http://biomodels.net/biology-qualifiers/">
	<rdf:Description rdf:about="#G_CNAG_07449">
              <bqbiol:is>
	<rdf:Bag>
	<rdf:li rdf:resource="http://identifiers.org/ncbiprotein/CNAG_07449"/>
	</rdf:Bag>
	</bqbiol:is>
	
	<bqbiol:encodes>
	<rdf:Bag/>
	</bqbiol:encodes>
	</rdf:Description>
	</rdf:RDF>
	</annotation>
            </fbc:geneProduct>
      <fbc:geneProduct fbc:id="G_CNAG_00811" fbc:label="CNA00811" metaid="G_CNAG_00811">
        <annotation>
	<rdf:RDF xmlns:rdf="http://www.w3.org/1999/02/22-rdf-syntax-ns#" xmlns:bqbiol="http://biomodels.net/biology-qualifiers/">
	<rdf:Description rdf:about="#G_CNAG_00811">
              <bqbiol:is>
	<rdf:Bag>
	<rdf:li rdf:resource="http://identifiers.org/ncbiprotein/CNAG_00811"/>
	</rdf:Bag>
	</bqbiol:is>
	
	<bqbiol:encodes>
	<rdf:Bag>
	<rdf:li rdf:resource="http://identifiers.org/kegg.reaction/R01073"/>
	</rdf:Bag>
	</bqbiol:encodes>
	</rdf:Description>
	</rdf:RDF>
	</annotation>
            </fbc:geneProduct>
      <fbc:geneProduct fbc:id="G_CNAG_01900" fbc:label="CNA01900" metaid="G_CNAG_01900">
        <annotation>
	<rdf:RDF xmlns:rdf="http://www.w3.org/1999/02/22-rdf-syntax-ns#" xmlns:bqbiol="http://biomodels.net/biology-qualifiers/">
	<rdf:Description rdf:about="#G_CNAG_01900">
              <bqbiol:is>
	<rdf:Bag>
	<rdf:li rdf:resource="http://identifiers.org/ncbiprotein/CNAG_01900"/>
	</rdf:Bag>
	</bqbiol:is>
	
	<bqbiol:encodes>
	<rdf:Bag>
	<rdf:li rdf:resource="http://identifiers.org/kegg.reaction/R00619"/>
	</rdf:Bag>
	</bqbiol:encodes>
	</rdf:Description>
	</rdf:RDF>
	</annotation>
            </fbc:geneProduct>
      <fbc:geneProduct fbc:id="G_CNAG_01904" fbc:label="CNA01904" metaid="G_CNAG_01904">
        <annotation>
	<rdf:RDF xmlns:rdf="http://www.w3.org/1999/02/22-rdf-syntax-ns#" xmlns:bqbiol="http://biomodels.net/biology-qualifiers/">
	<rdf:Description rdf:about="#G_CNAG_01904">
              <bqbiol:is>
	<rdf:Bag>
	<rdf:li rdf:resource="http://identifiers.org/ncbiprotein/CNAG_01904"/>
	</rdf:Bag>
	</bqbiol:is>
	
	<bqbiol:encodes>
	<rdf:Bag/>
	</bqbiol:encodes>
	</rdf:Description>
	</rdf:RDF>
	</annotation>
            </fbc:geneProduct>
      <fbc:geneProduct fbc:id="G_CNAG_03080" fbc:label="CNA03080" metaid="G_CNAG_03080">
        <annotation>
	<rdf:RDF xmlns:rdf="http://www.w3.org/1999/02/22-rdf-syntax-ns#" xmlns:bqbiol="http://biomodels.net/biology-qualifiers/">
	<rdf:Description rdf:about="#G_CNAG_03080">
              <bqbiol:is>
	<rdf:Bag>
	<rdf:li rdf:resource="http://identifiers.org/ncbiprotein/CNAG_03080"/>
	</rdf:Bag>
	</bqbiol:is>
	
	<bqbiol:encodes>
	<rdf:Bag>
	<rdf:li rdf:resource="http://identifiers.org/kegg.reaction/R07762"/>
	<rdf:li rdf:resource="http://identifiers.org/kegg.reaction/R09419"/>
	<rdf:li rdf:resource="http://identifiers.org/kegg.reaction/R07758"/>
	<rdf:li rdf:resource="http://identifiers.org/kegg.reaction/R10825"/>
	</rdf:Bag>
	</bqbiol:encodes>
	</rdf:Description>
	</rdf:RDF>
	</annotation>
            </fbc:geneProduct>
      <fbc:geneProduct fbc:id="G_CNAG_05260" fbc:label="CNA05260" metaid="G_CNAG_05260">
        <annotation>
	<rdf:RDF xmlns:rdf="http://www.w3.org/1999/02/22-rdf-syntax-ns#" xmlns:bqbiol="http://biomodels.net/biology-qualifiers/">
	<rdf:Description rdf:about="#G_CNAG_05260">
              <bqbiol:is>
	<rdf:Bag>
	<rdf:li rdf:resource="http://identifiers.org/ncbiprotein/CNAG_05260"/>
	</rdf:Bag>
	</bqbiol:is>
	
	<bqbiol:encodes>
	<rdf:Bag>
	<rdf:li rdf:resource="http://identifiers.org/kegg.reaction/R00489"/>
	<rdf:li rdf:resource="http://identifiers.org/kegg.reaction/R01682"/>
	<rdf:li rdf:resource="http://identifiers.org/kegg.reaction/R02466"/>
	<rdf:li rdf:resource="http://identifiers.org/kegg.reaction/R00261"/>
	</rdf:Bag>
	</bqbiol:encodes>
	</rdf:Description>
	</rdf:RDF>
	</annotation>
            </fbc:geneProduct>
      <fbc:geneProduct fbc:id="G_CNAG_05024" fbc:label="CNA05024" metaid="G_CNAG_05024">
        <annotation>
	<rdf:RDF xmlns:rdf="http://www.w3.org/1999/02/22-rdf-syntax-ns#" xmlns:bqbiol="http://biomodels.net/biology-qualifiers/">
	<rdf:Description rdf:about="#G_CNAG_05024">
              <bqbiol:is>
	<rdf:Bag>
	<rdf:li rdf:resource="http://identifiers.org/ncbiprotein/CNAG_05024"/>
	</rdf:Bag>
	</bqbiol:is>
	
	<bqbiol:encodes>
	<rdf:Bag>
	<rdf:li rdf:resource="http://identifiers.org/kegg.reaction/R07346"/>
	</rdf:Bag>
	</bqbiol:encodes>
	</rdf:Description>
	</rdf:RDF>
	</annotation>
            </fbc:geneProduct>
      <fbc:geneProduct fbc:id="G_CNAG_06112" fbc:label="CNA06112" metaid="G_CNAG_06112">
        <annotation>
	<rdf:RDF xmlns:rdf="http://www.w3.org/1999/02/22-rdf-syntax-ns#" xmlns:bqbiol="http://biomodels.net/biology-qualifiers/">
	<rdf:Description rdf:about="#G_CNAG_06112">
              <bqbiol:is>
	<rdf:Bag>
	<rdf:li rdf:resource="http://identifiers.org/ncbiprotein/CNAG_06112"/>
	</rdf:Bag>
	</bqbiol:is>
	
	<bqbiol:encodes>
	<rdf:Bag>
	<rdf:li rdf:resource="http://identifiers.org/kegg.reaction/R01395"/>
	<rdf:li rdf:resource="http://identifiers.org/kegg.reaction/R10949"/>
	<rdf:li rdf:resource="http://identifiers.org/kegg.reaction/R00575"/>
	<rdf:li rdf:resource="http://identifiers.org/kegg.reaction/R00256"/>
	<rdf:li rdf:resource="http://identifiers.org/kegg.reaction/R10948"/>
	<rdf:li rdf:resource="http://identifiers.org/kegg.reaction/R07641"/>
	</rdf:Bag>
	</bqbiol:encodes>
	</rdf:Description>
	</rdf:RDF>
	</annotation>
            </fbc:geneProduct>
      <fbc:geneProduct fbc:id="G_CNAG_05264" fbc:label="CNA05264" metaid="G_CNAG_05264">
        <annotation>
	<rdf:RDF xmlns:rdf="http://www.w3.org/1999/02/22-rdf-syntax-ns#" xmlns:bqbiol="http://biomodels.net/biology-qualifiers/">
	<rdf:Description rdf:about="#G_CNAG_05264">
              <bqbiol:is>
	<rdf:Bag>
	<rdf:li rdf:resource="http://identifiers.org/ncbiprotein/CNAG_05264"/>
	</rdf:Bag>
	</bqbiol:is>
	
	<bqbiol:encodes>
	<rdf:Bag>
	<rdf:li rdf:resource="http://identifiers.org/kegg.reaction/R02112"/>
	<rdf:li rdf:resource="http://identifiers.org/kegg.reaction/R11262"/>
	</rdf:Bag>
	</bqbiol:encodes>
	</rdf:Description>
	</rdf:RDF>
	</annotation>
            </fbc:geneProduct>
      <fbc:geneProduct fbc:id="G_CNAG_07441" fbc:label="CNA07441" metaid="G_CNAG_07441">
        <annotation>
	<rdf:RDF xmlns:rdf="http://www.w3.org/1999/02/22-rdf-syntax-ns#" xmlns:bqbiol="http://biomodels.net/biology-qualifiers/">
	<rdf:Description rdf:about="#G_CNAG_07441">
              <bqbiol:is>
	<rdf:Bag>
	<rdf:li rdf:resource="http://identifiers.org/ncbiprotein/CNAG_07441"/>
	</rdf:Bag>
	</bqbiol:is>
	
	<bqbiol:encodes>
	<rdf:Bag>
	<rdf:li rdf:resource="http://identifiers.org/kegg.reaction/R04734"/>
	</rdf:Bag>
	</bqbiol:encodes>
	</rdf:Description>
	</rdf:RDF>
	</annotation>
            </fbc:geneProduct>
      <fbc:geneProduct fbc:id="G_CNAG_03087" fbc:label="CNA03087" metaid="G_CNAG_03087">
        <annotation>
	<rdf:RDF xmlns:rdf="http://www.w3.org/1999/02/22-rdf-syntax-ns#" xmlns:bqbiol="http://biomodels.net/biology-qualifiers/">
	<rdf:Description rdf:about="#G_CNAG_03087">
              <bqbiol:is>
	<rdf:Bag>
	<rdf:li rdf:resource="http://identifiers.org/ncbiprotein/CNAG_03087"/>
	</rdf:Bag>
	</bqbiol:is>
	
	<bqbiol:encodes>
	<rdf:Bag/>
	</bqbiol:encodes>
	</rdf:Description>
	</rdf:RDF>
	</annotation>
            </fbc:geneProduct>
      <fbc:geneProduct fbc:id="G_CNAG_07437" fbc:label="CNA07437" metaid="G_CNAG_07437">
        <annotation>
	<rdf:RDF xmlns:rdf="http://www.w3.org/1999/02/22-rdf-syntax-ns#" xmlns:bqbiol="http://biomodels.net/biology-qualifiers/">
	<rdf:Description rdf:about="#G_CNAG_07437">
              <bqbiol:is>
	<rdf:Bag>
	<rdf:li rdf:resource="http://identifiers.org/ncbiprotein/CNAG_07437"/>
	</rdf:Bag>
	</bqbiol:is>
	
	<bqbiol:encodes>
	<rdf:Bag>
	<rdf:li rdf:resource="http://identifiers.org/kegg.reaction/R12399"/>
	<rdf:li rdf:resource="http://identifiers.org/kegg.reaction/R12402"/>
	<rdf:li rdf:resource="http://identifiers.org/kegg.reaction/R12405"/>
	<rdf:li rdf:resource="http://identifiers.org/kegg.reaction/R04328"/>
	<rdf:li rdf:resource="http://identifiers.org/kegg.reaction/R07495"/>
	<rdf:li rdf:resource="http://identifiers.org/kegg.reaction/R12400"/>
	<rdf:li rdf:resource="http://identifiers.org/kegg.reaction/R05691"/>
	<rdf:li rdf:resource="http://identifiers.org/kegg.reaction/R12401"/>
	</rdf:Bag>
	</bqbiol:encodes>
	</rdf:Description>
	</rdf:RDF>
	</annotation>
            </fbc:geneProduct>
      <fbc:geneProduct fbc:id="G_CNAG_05258" fbc:label="CNA05258" metaid="G_CNAG_05258">
        <annotation>
	<rdf:RDF xmlns:rdf="http://www.w3.org/1999/02/22-rdf-syntax-ns#" xmlns:bqbiol="http://biomodels.net/biology-qualifiers/">
	<rdf:Description rdf:about="#G_CNAG_05258">
              <bqbiol:is>
	<rdf:Bag>
	<rdf:li rdf:resource="http://identifiers.org/ncbiprotein/CNAG_05258"/>
	</rdf:Bag>
	</bqbiol:is>
	
	<bqbiol:encodes>
	<rdf:Bag>
	<rdf:li rdf:resource="http://identifiers.org/kegg.reaction/R02565"/>
	<rdf:li rdf:resource="http://identifiers.org/kegg.reaction/R02566"/>
	</rdf:Bag>
	</bqbiol:encodes>
	</rdf:Description>
	</rdf:RDF>
	</annotation>
            </fbc:geneProduct>
      <fbc:geneProduct fbc:id="G_CNAG_06348" fbc:label="CNA06348" metaid="G_CNAG_06348">
        <annotation>
	<rdf:RDF xmlns:rdf="http://www.w3.org/1999/02/22-rdf-syntax-ns#" xmlns:bqbiol="http://biomodels.net/biology-qualifiers/">
	<rdf:Description rdf:about="#G_CNAG_06348">
              <bqbiol:is>
	<rdf:Bag>
	<rdf:li rdf:resource="http://identifiers.org/ncbiprotein/CNAG_06348"/>
	</rdf:Bag>
	</bqbiol:is>
	
	<bqbiol:encodes>
	<rdf:Bag/>
	</bqbiol:encodes>
	</rdf:Description>
	</rdf:RDF>
	</annotation>
            </fbc:geneProduct>
      <fbc:geneProduct fbc:id="G_CNAG_05017" fbc:label="CNA05017" metaid="G_CNAG_05017">
        <annotation>
	<rdf:RDF xmlns:rdf="http://www.w3.org/1999/02/22-rdf-syntax-ns#" xmlns:bqbiol="http://biomodels.net/biology-qualifiers/">
	<rdf:Description rdf:about="#G_CNAG_05017">
              <bqbiol:is>
	<rdf:Bag>
	<rdf:li rdf:resource="http://identifiers.org/ncbiprotein/CNAG_05017"/>
	</rdf:Bag>
	</bqbiol:is>
	
	<bqbiol:encodes>
	<rdf:Bag/>
	</bqbiol:encodes>
	</rdf:Description>
	</rdf:RDF>
	</annotation>
            </fbc:geneProduct>
      <fbc:geneProduct fbc:id="G_CNAG_05256" fbc:label="CNA05256" metaid="G_CNAG_05256">
        <annotation>
	<rdf:RDF xmlns:rdf="http://www.w3.org/1999/02/22-rdf-syntax-ns#" xmlns:bqbiol="http://biomodels.net/biology-qualifiers/">
	<rdf:Description rdf:about="#G_CNAG_05256">
              <bqbiol:is>
	<rdf:Bag>
	<rdf:li rdf:resource="http://identifiers.org/ncbiprotein/CNAG_05256"/>
	</rdf:Bag>
	</bqbiol:is>
	
	<bqbiol:encodes>
	<rdf:Bag>
	<rdf:li rdf:resource="http://identifiers.org/kegg.reaction/R00009"/>
	<rdf:li rdf:resource="http://identifiers.org/kegg.reaction/R00602"/>
	</rdf:Bag>
	</bqbiol:encodes>
	</rdf:Description>
	</rdf:RDF>
	</annotation>
            </fbc:geneProduct>
      <fbc:geneProduct fbc:id="G_CNAG_05015" fbc:label="CNA05015" metaid="G_CNAG_05015">
        <annotation>
	<rdf:RDF xmlns:rdf="http://www.w3.org/1999/02/22-rdf-syntax-ns#" xmlns:bqbiol="http://biomodels.net/biology-qualifiers/">
	<rdf:Description rdf:about="#G_CNAG_05015">
              <bqbiol:is>
	<rdf:Bag>
	<rdf:li rdf:resource="http://identifiers.org/ncbiprotein/CNAG_05015"/>
	</rdf:Bag>
	</bqbiol:is>
	
	<bqbiol:encodes>
	<rdf:Bag>
	<rdf:li rdf:resource="http://identifiers.org/kegg.reaction/R00009"/>
	<rdf:li rdf:resource="http://identifiers.org/kegg.reaction/R00602"/>
	</rdf:Bag>
	</bqbiol:encodes>
	</rdf:Description>
	</rdf:RDF>
	</annotation>
            </fbc:geneProduct>
      <fbc:geneProduct fbc:id="G_CNAG_00800" fbc:label="CNA00800" metaid="G_CNAG_00800">
        <annotation>
	<rdf:RDF xmlns:rdf="http://www.w3.org/1999/02/22-rdf-syntax-ns#" xmlns:bqbiol="http://biomodels.net/biology-qualifiers/">
	<rdf:Description rdf:about="#G_CNAG_00800">
              <bqbiol:is>
	<rdf:Bag>
	<rdf:li rdf:resource="http://identifiers.org/ncbiprotein/CNAG_00800"/>
	</rdf:Bag>
	</bqbiol:is>
	
	<bqbiol:encodes>
	<rdf:Bag>
	<rdf:li rdf:resource="http://identifiers.org/kegg.reaction/R01268"/>
	</rdf:Bag>
	</bqbiol:encodes>
	</rdf:Description>
	</rdf:RDF>
	</annotation>
            </fbc:geneProduct>
      <fbc:geneProduct fbc:id="G_CNAG_03071" fbc:label="CNA03071" metaid="G_CNAG_03071">
        <annotation>
	<rdf:RDF xmlns:rdf="http://www.w3.org/1999/02/22-rdf-syntax-ns#" xmlns:bqbiol="http://biomodels.net/biology-qualifiers/">
	<rdf:Description rdf:about="#G_CNAG_03071">
              <bqbiol:is>
	<rdf:Bag>
	<rdf:li rdf:resource="http://identifiers.org/ncbiprotein/CNAG_03071"/>
	</rdf:Bag>
	</bqbiol:is>
	
	<bqbiol:encodes>
	<rdf:Bag>
	<rdf:li rdf:resource="http://identifiers.org/kegg.reaction/R00256"/>
	<rdf:li rdf:resource="http://identifiers.org/kegg.reaction/R00573"/>
	<rdf:li rdf:resource="http://identifiers.org/kegg.reaction/R00571"/>
	</rdf:Bag>
	</bqbiol:encodes>
	</rdf:Description>
	</rdf:RDF>
	</annotation>
            </fbc:geneProduct>
      <fbc:geneProduct fbc:id="G_CNAG_03072" fbc:label="CNA03072" metaid="G_CNAG_03072">
        <annotation>
	<rdf:RDF xmlns:rdf="http://www.w3.org/1999/02/22-rdf-syntax-ns#" xmlns:bqbiol="http://biomodels.net/biology-qualifiers/">
	<rdf:Description rdf:about="#G_CNAG_03072">
              <bqbiol:is>
	<rdf:Bag>
	<rdf:li rdf:resource="http://identifiers.org/ncbiprotein/CNAG_03072"/>
	</rdf:Bag>
	</bqbiol:is>
	
	<bqbiol:encodes>
	<rdf:Bag>
	<rdf:li rdf:resource="http://identifiers.org/kegg.reaction/R00658"/>
	</rdf:Bag>
	</bqbiol:encodes>
	</rdf:Description>
	</rdf:RDF>
	</annotation>
            </fbc:geneProduct>
      <fbc:geneProduct fbc:id="G_CNAG_05496" fbc:label="CNA05496" metaid="G_CNAG_05496">
        <annotation>
	<rdf:RDF xmlns:rdf="http://www.w3.org/1999/02/22-rdf-syntax-ns#" xmlns:bqbiol="http://biomodels.net/biology-qualifiers/">
	<rdf:Description rdf:about="#G_CNAG_05496">
              <bqbiol:is>
	<rdf:Bag>
	<rdf:li rdf:resource="http://identifiers.org/ncbiprotein/CNAG_05496"/>
	</rdf:Bag>
	</bqbiol:is>
	
	<bqbiol:encodes>
	<rdf:Bag>
	<rdf:li rdf:resource="http://identifiers.org/kegg.reaction/R01213"/>
	</rdf:Bag>
	</bqbiol:encodes>
	</rdf:Description>
	</rdf:RDF>
	</annotation>
            </fbc:geneProduct>
      <fbc:geneProduct fbc:id="G_CNAG_06102" fbc:label="CNA06102" metaid="G_CNAG_06102">
        <annotation>
	<rdf:RDF xmlns:rdf="http://www.w3.org/1999/02/22-rdf-syntax-ns#" xmlns:bqbiol="http://biomodels.net/biology-qualifiers/">
	<rdf:Description rdf:about="#G_CNAG_06102">
              <bqbiol:is>
	<rdf:Bag>
	<rdf:li rdf:resource="http://identifiers.org/ncbiprotein/CNAG_06102"/>
	</rdf:Bag>
	</bqbiol:is>
	
	<bqbiol:encodes>
	<rdf:Bag/>
	</bqbiol:encodes>
	</rdf:Description>
	</rdf:RDF>
	</annotation>
            </fbc:geneProduct>
      <fbc:geneProduct fbc:id="G_CNAG_05497" fbc:label="CNA05497" metaid="G_CNAG_05497">
        <annotation>
	<rdf:RDF xmlns:rdf="http://www.w3.org/1999/02/22-rdf-syntax-ns#" xmlns:bqbiol="http://biomodels.net/biology-qualifiers/">
	<rdf:Description rdf:about="#G_CNAG_05497">
              <bqbiol:is>
	<rdf:Bag>
	<rdf:li rdf:resource="http://identifiers.org/ncbiprotein/CNAG_05497"/>
	</rdf:Bag>
	</bqbiol:is>
	
	<bqbiol:encodes>
	<rdf:Bag>
	<rdf:li rdf:resource="http://identifiers.org/kegg.reaction/R04441"/>
	<rdf:li rdf:resource="http://identifiers.org/kegg.reaction/R05070"/>
	<rdf:li rdf:resource="http://identifiers.org/kegg.reaction/R01209"/>
	</rdf:Bag>
	</bqbiol:encodes>
	</rdf:Description>
	</rdf:RDF>
	</annotation>
            </fbc:geneProduct>
      <fbc:geneProduct fbc:id="G_CNAG_06101" fbc:label="CNA06101" metaid="G_CNAG_06101">
        <annotation>
	<rdf:RDF xmlns:rdf="http://www.w3.org/1999/02/22-rdf-syntax-ns#" xmlns:bqbiol="http://biomodels.net/biology-qualifiers/">
	<rdf:Description rdf:about="#G_CNAG_06101">
              <bqbiol:is>
	<rdf:Bag>
	<rdf:li rdf:resource="http://identifiers.org/ncbiprotein/CNAG_06101"/>
	</rdf:Bag>
	</bqbiol:is>
	
	<bqbiol:encodes>
	<rdf:Bag/>
	</bqbiol:encodes>
	</rdf:Description>
	</rdf:RDF>
	</annotation>
            </fbc:geneProduct>
      <fbc:geneProduct fbc:id="G_CNAG_05011" fbc:label="CNA05011" metaid="G_CNAG_05011">
        <annotation>
	<rdf:RDF xmlns:rdf="http://www.w3.org/1999/02/22-rdf-syntax-ns#" xmlns:bqbiol="http://biomodels.net/biology-qualifiers/">
	<rdf:Description rdf:about="#G_CNAG_05011">
              <bqbiol:is>
	<rdf:Bag>
	<rdf:li rdf:resource="http://identifiers.org/ncbiprotein/CNAG_05011"/>
	</rdf:Bag>
	</bqbiol:is>
	
	<bqbiol:encodes>
	<rdf:Bag>
	<rdf:li rdf:resource="http://identifiers.org/kegg.reaction/R00078"/>
	</rdf:Bag>
	</bqbiol:encodes>
	</rdf:Description>
	</rdf:RDF>
	</annotation>
            </fbc:geneProduct>
      <fbc:geneProduct fbc:id="G_CNAG_05247" fbc:label="CNA05247" metaid="G_CNAG_05247">
        <annotation>
	<rdf:RDF xmlns:rdf="http://www.w3.org/1999/02/22-rdf-syntax-ns#" xmlns:bqbiol="http://biomodels.net/biology-qualifiers/">
	<rdf:Description rdf:about="#G_CNAG_05247">
              <bqbiol:is>
	<rdf:Bag>
	<rdf:li rdf:resource="http://identifiers.org/ncbiprotein/CNAG_05247"/>
	</rdf:Bag>
	</bqbiol:is>
	
	<bqbiol:encodes>
	<rdf:Bag>
	<rdf:li rdf:resource="http://identifiers.org/kegg.reaction/R04480"/>
	<rdf:li rdf:resource="http://identifiers.org/kegg.reaction/R01318"/>
	<rdf:li rdf:resource="http://identifiers.org/kegg.reaction/R03438"/>
	<rdf:li rdf:resource="http://identifiers.org/kegg.reaction/R02241"/>
	</rdf:Bag>
	</bqbiol:encodes>
	</rdf:Description>
	</rdf:RDF>
	</annotation>
            </fbc:geneProduct>
      <fbc:geneProduct fbc:id="G_CNAG_03067" fbc:label="CNA03067" metaid="G_CNAG_03067">
        <annotation>
	<rdf:RDF xmlns:rdf="http://www.w3.org/1999/02/22-rdf-syntax-ns#" xmlns:bqbiol="http://biomodels.net/biology-qualifiers/">
	<rdf:Description rdf:about="#G_CNAG_03067">
              <bqbiol:is>
	<rdf:Bag>
	<rdf:li rdf:resource="http://identifiers.org/ncbiprotein/CNAG_03067"/>
	</rdf:Bag>
	</bqbiol:is>
	
	<bqbiol:encodes>
	<rdf:Bag>
	<rdf:li rdf:resource="http://identifiers.org/kegg.reaction/R01360"/>
	</rdf:Bag>
	</bqbiol:encodes>
	</rdf:Description>
	</rdf:RDF>
	</annotation>
            </fbc:geneProduct>
      <fbc:geneProduct fbc:id="G_CNAG_04156" fbc:label="CNA04156" metaid="G_CNAG_04156">
        <annotation>
	<rdf:RDF xmlns:rdf="http://www.w3.org/1999/02/22-rdf-syntax-ns#" xmlns:bqbiol="http://biomodels.net/biology-qualifiers/">
	<rdf:Description rdf:about="#G_CNAG_04156">
              <bqbiol:is>
	<rdf:Bag>
	<rdf:li rdf:resource="http://identifiers.org/ncbiprotein/CNAG_04156"/>
	</rdf:Bag>
	</bqbiol:is>
	
	<bqbiol:encodes>
	<rdf:Bag>
	<rdf:li rdf:resource="http://identifiers.org/kegg.reaction/R01771"/>
	</rdf:Bag>
	</bqbiol:encodes>
	</rdf:Description>
	</rdf:RDF>
	</annotation>
            </fbc:geneProduct>
      <fbc:geneProduct fbc:id="G_CNAG_07429" fbc:label="CNA07429" metaid="G_CNAG_07429">
        <annotation>
	<rdf:RDF xmlns:rdf="http://www.w3.org/1999/02/22-rdf-syntax-ns#" xmlns:bqbiol="http://biomodels.net/biology-qualifiers/">
	<rdf:Description rdf:about="#G_CNAG_07429">
              <bqbiol:is>
	<rdf:Bag>
	<rdf:li rdf:resource="http://identifiers.org/ncbiprotein/CNAG_07429"/>
	</rdf:Bag>
	</bqbiol:is>
	
	<bqbiol:encodes>
	<rdf:Bag>
	<rdf:li rdf:resource="http://identifiers.org/kegg.reaction/R03648"/>
	</rdf:Bag>
	</bqbiol:encodes>
	</rdf:Description>
	</rdf:RDF>
	</annotation>
            </fbc:geneProduct>
      <fbc:geneProduct fbc:id="G_CNAG_06338" fbc:label="CNA06338" metaid="G_CNAG_06338">
        <annotation>
	<rdf:RDF xmlns:rdf="http://www.w3.org/1999/02/22-rdf-syntax-ns#" xmlns:bqbiol="http://biomodels.net/biology-qualifiers/">
	<rdf:Description rdf:about="#G_CNAG_06338">
              <bqbiol:is>
	<rdf:Bag>
	<rdf:li rdf:resource="http://identifiers.org/ncbiprotein/CNAG_06338"/>
	</rdf:Bag>
	</bqbiol:is>
	
	<bqbiol:encodes>
	<rdf:Bag/>
	</bqbiol:encodes>
	</rdf:Description>
	</rdf:RDF>
	</annotation>
            </fbc:geneProduct>
      <fbc:geneProduct fbc:id="G_CNAG_07660" fbc:label="CNA07660" metaid="G_CNAG_07660">
        <annotation>
	<rdf:RDF xmlns:rdf="http://www.w3.org/1999/02/22-rdf-syntax-ns#" xmlns:bqbiol="http://biomodels.net/biology-qualifiers/">
	<rdf:Description rdf:about="#G_CNAG_07660">
              <bqbiol:is>
	<rdf:Bag>
	<rdf:li rdf:resource="http://identifiers.org/ncbiprotein/CNAG_07660"/>
	</rdf:Bag>
	</bqbiol:is>
	
	<bqbiol:encodes>
	<rdf:Bag>
	<rdf:li rdf:resource="http://identifiers.org/kegg.reaction/R00014"/>
	</rdf:Bag>
	</bqbiol:encodes>
	</rdf:Description>
	</rdf:RDF>
	</annotation>
            </fbc:geneProduct>
      <fbc:geneProduct fbc:id="G_CNAG_03060" fbc:label="CNA03060" metaid="G_CNAG_03060">
        <annotation>
	<rdf:RDF xmlns:rdf="http://www.w3.org/1999/02/22-rdf-syntax-ns#" xmlns:bqbiol="http://biomodels.net/biology-qualifiers/">
	<rdf:Description rdf:about="#G_CNAG_03060">
              <bqbiol:is>
	<rdf:Bag>
	<rdf:li rdf:resource="http://identifiers.org/ncbiprotein/CNAG_03060"/>
	</rdf:Bag>
	</bqbiol:is>
	
	<bqbiol:encodes>
	<rdf:Bag/>
	</bqbiol:encodes>
	</rdf:Description>
	</rdf:RDF>
	</annotation>
            </fbc:geneProduct>
      <fbc:geneProduct fbc:id="G_CNAG_05480" fbc:label="CNA05480" metaid="G_CNAG_05480">
        <annotation>
	<rdf:RDF xmlns:rdf="http://www.w3.org/1999/02/22-rdf-syntax-ns#" xmlns:bqbiol="http://biomodels.net/biology-qualifiers/">
	<rdf:Description rdf:about="#G_CNAG_05480">
              <bqbiol:is>
	<rdf:Bag>
	<rdf:li rdf:resource="http://identifiers.org/ncbiprotein/CNAG_05480"/>
	</rdf:Bag>
	</bqbiol:is>
	
	<bqbiol:encodes>
	<rdf:Bag>
	<rdf:li rdf:resource="http://identifiers.org/kegg.reaction/R01139"/>
	<rdf:li rdf:resource="http://identifiers.org/kegg.reaction/R01330"/>
	<rdf:li rdf:resource="http://identifiers.org/kegg.reaction/R03920"/>
	<rdf:li rdf:resource="http://identifiers.org/kegg.reaction/R02850"/>
	<rdf:li rdf:resource="http://identifiers.org/kegg.reaction/R01600"/>
	<rdf:li rdf:resource="http://identifiers.org/kegg.reaction/R01786"/>
	<rdf:li rdf:resource="http://identifiers.org/kegg.reaction/R01964"/>
	<rdf:li rdf:resource="http://identifiers.org/kegg.reaction/R02867"/>
	<rdf:li rdf:resource="http://identifiers.org/kegg.reaction/R02868"/>
	<rdf:li rdf:resource="http://identifiers.org/kegg.reaction/R01965"/>
	<rdf:li rdf:resource="http://identifiers.org/kegg.reaction/R01961"/>
	<rdf:li rdf:resource="http://identifiers.org/kegg.reaction/R01140"/>
	<rdf:li rdf:resource="http://identifiers.org/kegg.reaction/R02865"/>
	<rdf:li rdf:resource="http://identifiers.org/kegg.reaction/R02849"/>
	<rdf:li rdf:resource="http://identifiers.org/kegg.reaction/R00725"/>
	<rdf:li rdf:resource="http://identifiers.org/kegg.reaction/R02848"/>
	<rdf:li rdf:resource="http://identifiers.org/kegg.reaction/R01201"/>
	<rdf:li rdf:resource="http://identifiers.org/kegg.reaction/R01326"/>
	<rdf:li rdf:resource="http://identifiers.org/kegg.reaction/R00760"/>
	<rdf:li rdf:resource="http://identifiers.org/kegg.reaction/R01327"/>
	<rdf:li rdf:resource="http://identifiers.org/kegg.reaction/R00876"/>
	<rdf:li rdf:resource="http://identifiers.org/kegg.reaction/R00867"/>
	<rdf:li rdf:resource="http://identifiers.org/kegg.reaction/R00299"/>
	</rdf:Bag>
	</bqbiol:encodes>
	</rdf:Description>
	</rdf:RDF>
	</annotation>
            </fbc:geneProduct>
      <fbc:geneProduct fbc:id="G_CNAG_03061" fbc:label="CNA03061" metaid="G_CNAG_03061">
        <annotation>
	<rdf:RDF xmlns:rdf="http://www.w3.org/1999/02/22-rdf-syntax-ns#" xmlns:bqbiol="http://biomodels.net/biology-qualifiers/">
	<rdf:Description rdf:about="#G_CNAG_03061">
              <bqbiol:is>
	<rdf:Bag>
	<rdf:li rdf:resource="http://identifiers.org/ncbiprotein/CNAG_03061"/>
	</rdf:Bag>
	</bqbiol:is>
	
	<bqbiol:encodes>
	<rdf:Bag/>
	</bqbiol:encodes>
	</rdf:Description>
	</rdf:RDF>
	</annotation>
            </fbc:geneProduct>
      <fbc:geneProduct fbc:id="G_CNAG_05243" fbc:label="CNA05243" metaid="G_CNAG_05243">
        <annotation>
	<rdf:RDF xmlns:rdf="http://www.w3.org/1999/02/22-rdf-syntax-ns#" xmlns:bqbiol="http://biomodels.net/biology-qualifiers/">
	<rdf:Description rdf:about="#G_CNAG_05243">
              <bqbiol:is>
	<rdf:Bag>
	<rdf:li rdf:resource="http://identifiers.org/ncbiprotein/CNAG_05243"/>
	</rdf:Bag>
	</bqbiol:is>
	
	<bqbiol:encodes>
	<rdf:Bag>
	<rdf:li rdf:resource="http://identifiers.org/kegg.reaction/R01639"/>
	</rdf:Bag>
	</bqbiol:encodes>
	</rdf:Description>
	</rdf:RDF>
	</annotation>
            </fbc:geneProduct>
      <fbc:geneProduct fbc:id="G_CNAG_07414" fbc:label="CNA07414" metaid="G_CNAG_07414">
        <annotation>
	<rdf:RDF xmlns:rdf="http://www.w3.org/1999/02/22-rdf-syntax-ns#" xmlns:bqbiol="http://biomodels.net/biology-qualifiers/">
	<rdf:Description rdf:about="#G_CNAG_07414">
              <bqbiol:is>
	<rdf:Bag>
	<rdf:li rdf:resource="http://identifiers.org/ncbiprotein/CNAG_07414"/>
	</rdf:Bag>
	</bqbiol:is>
	
	<bqbiol:encodes>
	<rdf:Bag>
	<rdf:li rdf:resource="http://identifiers.org/kegg.reaction/R02473"/>
	</rdf:Bag>
	</bqbiol:encodes>
	</rdf:Description>
	</rdf:RDF>
	</annotation>
            </fbc:geneProduct>
      <fbc:geneProduct fbc:id="G_CNAG_04388" fbc:label="CNA04388" metaid="G_CNAG_04388">
        <annotation>
	<rdf:RDF xmlns:rdf="http://www.w3.org/1999/02/22-rdf-syntax-ns#" xmlns:bqbiol="http://biomodels.net/biology-qualifiers/">
	<rdf:Description rdf:about="#G_CNAG_04388">
              <bqbiol:is>
	<rdf:Bag>
	<rdf:li rdf:resource="http://identifiers.org/ncbiprotein/CNAG_04388"/>
	</rdf:Bag>
	</bqbiol:is>
	
	<bqbiol:encodes>
	<rdf:Bag>
	<rdf:li rdf:resource="http://identifiers.org/kegg.reaction/R00275"/>
	</rdf:Bag>
	</bqbiol:encodes>
	</rdf:Description>
	</rdf:RDF>
	</annotation>
            </fbc:geneProduct>
      <fbc:geneProduct fbc:id="G_CNAG_06329" fbc:label="CNA06329" metaid="G_CNAG_06329">
        <annotation>
	<rdf:RDF xmlns:rdf="http://www.w3.org/1999/02/22-rdf-syntax-ns#" xmlns:bqbiol="http://biomodels.net/biology-qualifiers/">
	<rdf:Description rdf:about="#G_CNAG_06329">
              <bqbiol:is>
	<rdf:Bag>
	<rdf:li rdf:resource="http://identifiers.org/ncbiprotein/CNAG_06329"/>
	</rdf:Bag>
	</bqbiol:is>
	
	<bqbiol:encodes>
	<rdf:Bag/>
	</bqbiol:encodes>
	</rdf:Description>
	</rdf:RDF>
	</annotation>
            </fbc:geneProduct>
      <fbc:geneProduct fbc:id="G_CNAG_02870" fbc:label="CNA02870" metaid="G_CNAG_02870">
        <annotation>
	<rdf:RDF xmlns:rdf="http://www.w3.org/1999/02/22-rdf-syntax-ns#" xmlns:bqbiol="http://biomodels.net/biology-qualifiers/">
	<rdf:Description rdf:about="#G_CNAG_02870">
              <bqbiol:is>
	<rdf:Bag>
	<rdf:li rdf:resource="http://identifiers.org/ncbiprotein/CNAG_02870"/>
	</rdf:Bag>
	</bqbiol:is>
	
	<bqbiol:encodes>
	<rdf:Bag>
	<rdf:li rdf:resource="http://identifiers.org/kegg.reaction/R02237"/>
	<rdf:li rdf:resource="http://identifiers.org/kegg.reaction/R00942"/>
	</rdf:Bag>
	</bqbiol:encodes>
	</rdf:Description>
	</rdf:RDF>
	</annotation>
            </fbc:geneProduct>
      <fbc:geneProduct fbc:id="G_CNAG_00450" fbc:label="CNA00450" metaid="G_CNAG_00450">
        <annotation>
	<rdf:RDF xmlns:rdf="http://www.w3.org/1999/02/22-rdf-syntax-ns#" xmlns:bqbiol="http://biomodels.net/biology-qualifiers/">
	<rdf:Description rdf:about="#G_CNAG_00450">
              <bqbiol:is>
	<rdf:Bag>
	<rdf:li rdf:resource="http://identifiers.org/ncbiprotein/CNAG_00450"/>
	</rdf:Bag>
	</bqbiol:is>
	
	<bqbiol:encodes>
	<rdf:Bag>
	<rdf:li rdf:resource="http://identifiers.org/kegg.reaction/R04426"/>
	<rdf:li rdf:resource="http://identifiers.org/kegg.reaction/R10052"/>
	<rdf:li rdf:resource="http://identifiers.org/kegg.reaction/R00994"/>
	<rdf:li rdf:resource="http://identifiers.org/kegg.reaction/R01652"/>
	</rdf:Bag>
	</bqbiol:encodes>
	</rdf:Description>
	</rdf:RDF>
	</annotation>
            </fbc:geneProduct>
      <fbc:geneProduct fbc:id="G_CNAG_00692" fbc:label="CNA00692" metaid="G_CNAG_00692">
        <annotation>
	<rdf:RDF xmlns:rdf="http://www.w3.org/1999/02/22-rdf-syntax-ns#" xmlns:bqbiol="http://biomodels.net/biology-qualifiers/">
	<rdf:Description rdf:about="#G_CNAG_00692">
              <bqbiol:is>
	<rdf:Bag>
	<rdf:li rdf:resource="http://identifiers.org/ncbiprotein/CNAG_00692"/>
	</rdf:Bag>
	</bqbiol:is>
	
	<bqbiol:encodes>
	<rdf:Bag>
	<rdf:li rdf:resource="http://identifiers.org/kegg.reaction/R03534"/>
	</rdf:Bag>
	</bqbiol:encodes>
	</rdf:Description>
	</rdf:RDF>
	</annotation>
            </fbc:geneProduct>
      <fbc:geneProduct fbc:id="G_CNAG_00452" fbc:label="CNA00452" metaid="G_CNAG_00452">
        <annotation>
	<rdf:RDF xmlns:rdf="http://www.w3.org/1999/02/22-rdf-syntax-ns#" xmlns:bqbiol="http://biomodels.net/biology-qualifiers/">
	<rdf:Description rdf:about="#G_CNAG_00452">
              <bqbiol:is>
	<rdf:Bag>
	<rdf:li rdf:resource="http://identifiers.org/ncbiprotein/CNAG_00452"/>
	</rdf:Bag>
	</bqbiol:is>
	
	<bqbiol:encodes>
	<rdf:Bag>
	<rdf:li rdf:resource="http://identifiers.org/kegg.reaction/R04432"/>
	<rdf:li rdf:resource="http://identifiers.org/kegg.reaction/R04751"/>
	<rdf:li rdf:resource="http://identifiers.org/kegg.reaction/R01175"/>
	</rdf:Bag>
	</bqbiol:encodes>
	</rdf:Description>
	</rdf:RDF>
	</annotation>
            </fbc:geneProduct>
      <fbc:geneProduct fbc:id="G_CNAG_05900" fbc:label="CNA05900" metaid="G_CNAG_05900">
        <annotation>
	<rdf:RDF xmlns:rdf="http://www.w3.org/1999/02/22-rdf-syntax-ns#" xmlns:bqbiol="http://biomodels.net/biology-qualifiers/">
	<rdf:Description rdf:about="#G_CNAG_05900">
              <bqbiol:is>
	<rdf:Bag>
	<rdf:li rdf:resource="http://identifiers.org/ncbiprotein/CNAG_05900"/>
	</rdf:Bag>
	</bqbiol:is>
	
	<bqbiol:encodes>
	<rdf:Bag>
	<rdf:li rdf:resource="http://identifiers.org/kegg.reaction/R03654"/>
	</rdf:Bag>
	</bqbiol:encodes>
	</rdf:Description>
	</rdf:RDF>
	</annotation>
            </fbc:geneProduct>
      <fbc:geneProduct fbc:id="G_CNAG_01542" fbc:label="CNA01542" metaid="G_CNAG_01542">
        <annotation>
	<rdf:RDF xmlns:rdf="http://www.w3.org/1999/02/22-rdf-syntax-ns#" xmlns:bqbiol="http://biomodels.net/biology-qualifiers/">
	<rdf:Description rdf:about="#G_CNAG_01542">
              <bqbiol:is>
	<rdf:Bag>
	<rdf:li rdf:resource="http://identifiers.org/ncbiprotein/CNAG_01542"/>
	</rdf:Bag>
	</bqbiol:is>
	
	<bqbiol:encodes>
	<rdf:Bag>
	<rdf:li rdf:resource="http://identifiers.org/kegg.reaction/R10920"/>
	</rdf:Bag>
	</bqbiol:encodes>
	</rdf:Description>
	</rdf:RDF>
	</annotation>
            </fbc:geneProduct>
      <fbc:geneProduct fbc:id="G_CNAG_00697" fbc:label="CNA00697" metaid="G_CNAG_00697">
        <annotation>
	<rdf:RDF xmlns:rdf="http://www.w3.org/1999/02/22-rdf-syntax-ns#" xmlns:bqbiol="http://biomodels.net/biology-qualifiers/">
	<rdf:Description rdf:about="#G_CNAG_00697">
              <bqbiol:is>
	<rdf:Bag>
	<rdf:li rdf:resource="http://identifiers.org/ncbiprotein/CNAG_00697"/>
	</rdf:Bag>
	</bqbiol:is>
	
	<bqbiol:encodes>
	<rdf:Bag>
	<rdf:li rdf:resource="http://identifiers.org/kegg.reaction/R00418"/>
	<rdf:li rdf:resource="http://identifiers.org/kegg.reaction/R02984"/>
	<rdf:li rdf:resource="http://identifiers.org/kegg.reaction/R00291"/>
	</rdf:Bag>
	</bqbiol:encodes>
	</rdf:Description>
	</rdf:RDF>
	</annotation>
            </fbc:geneProduct>
      <fbc:geneProduct fbc:id="G_CNAG_02876" fbc:label="CNA02876" metaid="G_CNAG_02876">
        <annotation>
	<rdf:RDF xmlns:rdf="http://www.w3.org/1999/02/22-rdf-syntax-ns#" xmlns:bqbiol="http://biomodels.net/biology-qualifiers/">
	<rdf:Description rdf:about="#G_CNAG_02876">
              <bqbiol:is>
	<rdf:Bag>
	<rdf:li rdf:resource="http://identifiers.org/ncbiprotein/CNAG_02876"/>
	</rdf:Bag>
	</bqbiol:is>
	
	<bqbiol:encodes>
	<rdf:Bag>
	<rdf:li rdf:resource="http://identifiers.org/kegg.reaction/R00670"/>
	</rdf:Bag>
	</bqbiol:encodes>
	</rdf:Description>
	</rdf:RDF>
	</annotation>
            </fbc:geneProduct>
      <fbc:geneProduct fbc:id="G_CNAG_01544" fbc:label="CNA01544" metaid="G_CNAG_01544">
        <annotation>
	<rdf:RDF xmlns:rdf="http://www.w3.org/1999/02/22-rdf-syntax-ns#" xmlns:bqbiol="http://biomodels.net/biology-qualifiers/">
	<rdf:Description rdf:about="#G_CNAG_01544">
              <bqbiol:is>
	<rdf:Bag>
	<rdf:li rdf:resource="http://identifiers.org/ncbiprotein/CNAG_01544"/>
	</rdf:Bag>
	</bqbiol:is>
	
	<bqbiol:encodes>
	<rdf:Bag>
	<rdf:li rdf:resource="http://identifiers.org/kegg.reaction/R03655"/>
	</rdf:Bag>
	</bqbiol:encodes>
	</rdf:Description>
	</rdf:RDF>
	</annotation>
            </fbc:geneProduct>
      <fbc:geneProduct fbc:id="G_CNAG_00457" fbc:label="CNA00457" metaid="G_CNAG_00457">
        <annotation>
	<rdf:RDF xmlns:rdf="http://www.w3.org/1999/02/22-rdf-syntax-ns#" xmlns:bqbiol="http://biomodels.net/biology-qualifiers/">
	<rdf:Description rdf:about="#G_CNAG_00457">
              <bqbiol:is>
	<rdf:Bag>
	<rdf:li rdf:resource="http://identifiers.org/ncbiprotein/CNAG_00457"/>
	</rdf:Bag>
	</bqbiol:is>
	
	<bqbiol:encodes>
	<rdf:Bag>
	<rdf:li rdf:resource="http://identifiers.org/kegg.reaction/R00253"/>
	</rdf:Bag>
	</bqbiol:encodes>
	</rdf:Description>
	</rdf:RDF>
	</annotation>
            </fbc:geneProduct>
      <fbc:geneProduct fbc:id="G_CNAG_01305" fbc:label="CNA01305" metaid="G_CNAG_01305">
        <annotation>
	<rdf:RDF xmlns:rdf="http://www.w3.org/1999/02/22-rdf-syntax-ns#" xmlns:bqbiol="http://biomodels.net/biology-qualifiers/">
	<rdf:Description rdf:about="#G_CNAG_01305">
              <bqbiol:is>
	<rdf:Bag>
	<rdf:li rdf:resource="http://identifiers.org/ncbiprotein/CNAG_01305"/>
	</rdf:Bag>
	</bqbiol:is>
	
	<bqbiol:encodes>
	<rdf:Bag>
	<rdf:li rdf:resource="http://identifiers.org/kegg.reaction/R03659"/>
	</rdf:Bag>
	</bqbiol:encodes>
	</rdf:Description>
	</rdf:RDF>
	</annotation>
            </fbc:geneProduct>
      <fbc:geneProduct fbc:id="G_CNAG_02878" fbc:label="CNA02878" metaid="G_CNAG_02878">
        <annotation>
	<rdf:RDF xmlns:rdf="http://www.w3.org/1999/02/22-rdf-syntax-ns#" xmlns:bqbiol="http://biomodels.net/biology-qualifiers/">
	<rdf:Description rdf:about="#G_CNAG_02878">
              <bqbiol:is>
	<rdf:Bag>
	<rdf:li rdf:resource="http://identifiers.org/ncbiprotein/CNAG_02878"/>
	</rdf:Bag>
	</bqbiol:is>
	
	<bqbiol:encodes>
	<rdf:Bag>
	<rdf:li rdf:resource="http://identifiers.org/kegg.reaction/R02029"/>
	</rdf:Bag>
	</bqbiol:encodes>
	</rdf:Description>
	</rdf:RDF>
	</annotation>
            </fbc:geneProduct>
      <fbc:geneProduct fbc:id="G_CNAG_05909" fbc:label="CNA05909" metaid="G_CNAG_05909">
        <annotation>
	<rdf:RDF xmlns:rdf="http://www.w3.org/1999/02/22-rdf-syntax-ns#" xmlns:bqbiol="http://biomodels.net/biology-qualifiers/">
	<rdf:Description rdf:about="#G_CNAG_05909">
              <bqbiol:is>
	<rdf:Bag>
	<rdf:li rdf:resource="http://identifiers.org/ncbiprotein/CNAG_05909"/>
	</rdf:Bag>
	</bqbiol:is>
	
	<bqbiol:encodes>
	<rdf:Bag/>
	</bqbiol:encodes>
	</rdf:Description>
	</rdf:RDF>
	</annotation>
            </fbc:geneProduct>
      <fbc:geneProduct fbc:id="G_CNAG_05907" fbc:label="CNA05907" metaid="G_CNAG_05907">
        <annotation>
	<rdf:RDF xmlns:rdf="http://www.w3.org/1999/02/22-rdf-syntax-ns#" xmlns:bqbiol="http://biomodels.net/biology-qualifiers/">
	<rdf:Description rdf:about="#G_CNAG_05907">
              <bqbiol:is>
	<rdf:Bag>
	<rdf:li rdf:resource="http://identifiers.org/ncbiprotein/CNAG_05907"/>
	</rdf:Bag>
	</bqbiol:is>
	
	<bqbiol:encodes>
	<rdf:Bag>
	<rdf:li rdf:resource="http://identifiers.org/kegg.reaction/R00344"/>
	</rdf:Bag>
	</bqbiol:encodes>
	</rdf:Description>
	</rdf:RDF>
	</annotation>
            </fbc:geneProduct>
      <fbc:geneProduct fbc:id="G_CNAG_02861" fbc:label="CNA02861" metaid="G_CNAG_02861">
        <annotation>
	<rdf:RDF xmlns:rdf="http://www.w3.org/1999/02/22-rdf-syntax-ns#" xmlns:bqbiol="http://biomodels.net/biology-qualifiers/">
	<rdf:Description rdf:about="#G_CNAG_02861">
              <bqbiol:is>
	<rdf:Bag>
	<rdf:li rdf:resource="http://identifiers.org/ncbiprotein/CNAG_02861"/>
	</rdf:Bag>
	</bqbiol:is>
	
	<bqbiol:encodes>
	<rdf:Bag>
	<rdf:li rdf:resource="http://identifiers.org/kegg.reaction/R03013"/>
	</rdf:Bag>
	</bqbiol:encodes>
	</rdf:Description>
	</rdf:RDF>
	</annotation>
            </fbc:geneProduct>
      <fbc:geneProduct fbc:id="G_CNAG_00441" fbc:label="CNA00441" metaid="G_CNAG_00441">
        <annotation>
	<rdf:RDF xmlns:rdf="http://www.w3.org/1999/02/22-rdf-syntax-ns#" xmlns:bqbiol="http://biomodels.net/biology-qualifiers/">
	<rdf:Description rdf:about="#G_CNAG_00441">
              <bqbiol:is>
	<rdf:Bag>
	<rdf:li rdf:resource="http://identifiers.org/ncbiprotein/CNAG_00441"/>
	</rdf:Bag>
	</bqbiol:is>
	
	<bqbiol:encodes>
	<rdf:Bag>
	<rdf:li rdf:resource="http://identifiers.org/kegg.reaction/R01130"/>
	<rdf:li rdf:resource="http://identifiers.org/kegg.reaction/R08240"/>
	</rdf:Bag>
	</bqbiol:encodes>
	</rdf:Description>
	</rdf:RDF>
	</annotation>
            </fbc:geneProduct>
      <fbc:geneProduct fbc:id="G_CNAG_00684" fbc:label="CNA00684" metaid="G_CNAG_00684">
        <annotation>
	<rdf:RDF xmlns:rdf="http://www.w3.org/1999/02/22-rdf-syntax-ns#" xmlns:bqbiol="http://biomodels.net/biology-qualifiers/">
	<rdf:Description rdf:about="#G_CNAG_00684">
              <bqbiol:is>
	<rdf:Bag>
	<rdf:li rdf:resource="http://identifiers.org/ncbiprotein/CNAG_00684"/>
	</rdf:Bag>
	</bqbiol:is>
	
	<bqbiol:encodes>
	<rdf:Bag>
	<rdf:li rdf:resource="http://identifiers.org/kegg.reaction/R01529"/>
	</rdf:Bag>
	</bqbiol:encodes>
	</rdf:Description>
	</rdf:RDF>
	</annotation>
            </fbc:geneProduct>
      <fbc:geneProduct fbc:id="G_CNAG_04800" fbc:label="CNA04800" metaid="G_CNAG_04800">
        <annotation>
	<rdf:RDF xmlns:rdf="http://www.w3.org/1999/02/22-rdf-syntax-ns#" xmlns:bqbiol="http://biomodels.net/biology-qualifiers/">
	<rdf:Description rdf:about="#G_CNAG_04800">
              <bqbiol:is>
	<rdf:Bag>
	<rdf:li rdf:resource="http://identifiers.org/ncbiprotein/CNAG_04800"/>
	</rdf:Bag>
	</bqbiol:is>
	
	<bqbiol:encodes>
	<rdf:Bag>
	<rdf:li rdf:resource="http://identifiers.org/kegg.reaction/R03660"/>
	</rdf:Bag>
	</bqbiol:encodes>
	</rdf:Description>
	</rdf:RDF>
	</annotation>
            </fbc:geneProduct>
      <fbc:geneProduct fbc:id="G_CNAG_01776" fbc:label="CNA01776" metaid="G_CNAG_01776">
        <annotation>
	<rdf:RDF xmlns:rdf="http://www.w3.org/1999/02/22-rdf-syntax-ns#" xmlns:bqbiol="http://biomodels.net/biology-qualifiers/">
	<rdf:Description rdf:about="#G_CNAG_01776">
              <bqbiol:is>
	<rdf:Bag>
	<rdf:li rdf:resource="http://identifiers.org/ncbiprotein/CNAG_01776"/>
	</rdf:Bag>
	</bqbiol:is>
	
	<bqbiol:encodes>
	<rdf:Bag>
	<rdf:li rdf:resource="http://identifiers.org/kegg.reaction/R02261"/>
	</rdf:Bag>
	</bqbiol:encodes>
	</rdf:Description>
	</rdf:RDF>
	</annotation>
            </fbc:geneProduct>
      <fbc:geneProduct fbc:id="G_CNAG_02867" fbc:label="CNA02867" metaid="G_CNAG_02867">
        <annotation>
	<rdf:RDF xmlns:rdf="http://www.w3.org/1999/02/22-rdf-syntax-ns#" xmlns:bqbiol="http://biomodels.net/biology-qualifiers/">
	<rdf:Description rdf:about="#G_CNAG_02867">
              <bqbiol:is>
	<rdf:Bag>
	<rdf:li rdf:resource="http://identifiers.org/ncbiprotein/CNAG_02867"/>
	</rdf:Bag>
	</bqbiol:is>
	
	<bqbiol:encodes>
	<rdf:Bag>
	<rdf:li rdf:resource="http://identifiers.org/kegg.reaction/R03435"/>
	<rdf:li rdf:resource="http://identifiers.org/kegg.reaction/R10952"/>
	<rdf:li rdf:resource="http://identifiers.org/kegg.reaction/R03332"/>
	</rdf:Bag>
	</bqbiol:encodes>
	</rdf:Description>
	</rdf:RDF>
	</annotation>
            </fbc:geneProduct>
      <fbc:geneProduct fbc:id="G_CNAG_01777" fbc:label="CNA01777" metaid="G_CNAG_01777">
        <annotation>
	<rdf:RDF xmlns:rdf="http://www.w3.org/1999/02/22-rdf-syntax-ns#" xmlns:bqbiol="http://biomodels.net/biology-qualifiers/">
	<rdf:Description rdf:about="#G_CNAG_01777">
              <bqbiol:is>
	<rdf:Bag>
	<rdf:li rdf:resource="http://identifiers.org/ncbiprotein/CNAG_01777"/>
	</rdf:Bag>
	</bqbiol:is>
	
	<bqbiol:encodes>
	<rdf:Bag>
	<rdf:li rdf:resource="http://identifiers.org/kegg.reaction/R01388"/>
	<rdf:li rdf:resource="http://identifiers.org/kegg.reaction/R00717"/>
	</rdf:Bag>
	</bqbiol:encodes>
	</rdf:Description>
	</rdf:RDF>
	</annotation>
            </fbc:geneProduct>
      <fbc:geneProduct fbc:id="G_CNAG_00689" fbc:label="CNA00689" metaid="G_CNAG_00689">
        <annotation>
	<rdf:RDF xmlns:rdf="http://www.w3.org/1999/02/22-rdf-syntax-ns#" xmlns:bqbiol="http://biomodels.net/biology-qualifiers/">
	<rdf:Description rdf:about="#G_CNAG_00689">
              <bqbiol:is>
	<rdf:Bag>
	<rdf:li rdf:resource="http://identifiers.org/ncbiprotein/CNAG_00689"/>
	</rdf:Bag>
	</bqbiol:is>
	
	<bqbiol:encodes>
	<rdf:Bag>
	<rdf:li rdf:resource="http://identifiers.org/kegg.reaction/R04502"/>
	</rdf:Bag>
	</bqbiol:encodes>
	</rdf:Description>
	</rdf:RDF>
	</annotation>
            </fbc:geneProduct>
      <fbc:geneProduct fbc:id="G_CNAG_02866" fbc:label="CNA02866" metaid="G_CNAG_02866">
        <annotation>
	<rdf:RDF xmlns:rdf="http://www.w3.org/1999/02/22-rdf-syntax-ns#" xmlns:bqbiol="http://biomodels.net/biology-qualifiers/">
	<rdf:Description rdf:about="#G_CNAG_02866">
              <bqbiol:is>
	<rdf:Bag>
	<rdf:li rdf:resource="http://identifiers.org/ncbiprotein/CNAG_02866"/>
	</rdf:Bag>
	</bqbiol:is>
	
	<bqbiol:encodes>
	<rdf:Bag>
	<rdf:li rdf:resource="http://identifiers.org/kegg.reaction/R02971"/>
	<rdf:li rdf:resource="http://identifiers.org/kegg.reaction/R03018"/>
	<rdf:li rdf:resource="http://identifiers.org/kegg.reaction/R04391"/>
	</rdf:Bag>
	</bqbiol:encodes>
	</rdf:Description>
	</rdf:RDF>
	</annotation>
            </fbc:geneProduct>
      <fbc:geneProduct fbc:id="G_CNAG_01535" fbc:label="CNA01535" metaid="G_CNAG_01535">
        <annotation>
	<rdf:RDF xmlns:rdf="http://www.w3.org/1999/02/22-rdf-syntax-ns#" xmlns:bqbiol="http://biomodels.net/biology-qualifiers/">
	<rdf:Description rdf:about="#G_CNAG_01535">
              <bqbiol:is>
	<rdf:Bag>
	<rdf:li rdf:resource="http://identifiers.org/ncbiprotein/CNAG_01535"/>
	</rdf:Bag>
	</bqbiol:is>
	
	<bqbiol:encodes>
	<rdf:Bag/>
	</bqbiol:encodes>
	</rdf:Description>
	</rdf:RDF>
	</annotation>
            </fbc:geneProduct>
      <fbc:geneProduct fbc:id="G_CNAG_02868" fbc:label="CNA02868" metaid="G_CNAG_02868">
        <annotation>
	<rdf:RDF xmlns:rdf="http://www.w3.org/1999/02/22-rdf-syntax-ns#" xmlns:bqbiol="http://biomodels.net/biology-qualifiers/">
	<rdf:Description rdf:about="#G_CNAG_02868">
              <bqbiol:is>
	<rdf:Bag>
	<rdf:li rdf:resource="http://identifiers.org/ncbiprotein/CNAG_02868"/>
	</rdf:Bag>
	</bqbiol:is>
	
	<bqbiol:encodes>
	<rdf:Bag>
	<rdf:li rdf:resource="http://identifiers.org/kegg.reaction/R02909"/>
	<rdf:li rdf:resource="http://identifiers.org/kegg.reaction/R00678"/>
	<rdf:li rdf:resource="http://identifiers.org/kegg.reaction/R03628"/>
	<rdf:li rdf:resource="http://identifiers.org/kegg.reaction/R02702"/>
	<rdf:li rdf:resource="http://identifiers.org/kegg.reaction/R07362"/>
	</rdf:Bag>
	</bqbiol:encodes>
	</rdf:Description>
	</rdf:RDF>
	</annotation>
            </fbc:geneProduct>
      <fbc:geneProduct fbc:id="G_CNAG_01539" fbc:label="CNA01539" metaid="G_CNAG_01539">
        <annotation>
	<rdf:RDF xmlns:rdf="http://www.w3.org/1999/02/22-rdf-syntax-ns#" xmlns:bqbiol="http://biomodels.net/biology-qualifiers/">
	<rdf:Description rdf:about="#G_CNAG_01539">
              <bqbiol:is>
	<rdf:Bag>
	<rdf:li rdf:resource="http://identifiers.org/ncbiprotein/CNAG_01539"/>
	</rdf:Bag>
	</bqbiol:is>
	
	<bqbiol:encodes>
	<rdf:Bag>
	<rdf:li rdf:resource="http://identifiers.org/kegg.reaction/R07324"/>
	</rdf:Bag>
	</bqbiol:encodes>
	</rdf:Description>
	</rdf:RDF>
	</annotation>
            </fbc:geneProduct>
      <fbc:geneProduct fbc:id="G_CNAG_02852" fbc:label="CNA02852" metaid="G_CNAG_02852">
        <annotation>
	<rdf:RDF xmlns:rdf="http://www.w3.org/1999/02/22-rdf-syntax-ns#" xmlns:bqbiol="http://biomodels.net/biology-qualifiers/">
	<rdf:Description rdf:about="#G_CNAG_02852">
              <bqbiol:is>
	<rdf:Bag>
	<rdf:li rdf:resource="http://identifiers.org/ncbiprotein/CNAG_02852"/>
	</rdf:Bag>
	</bqbiol:is>
	
	<bqbiol:encodes>
	<rdf:Bag>
	<rdf:li rdf:resource="http://identifiers.org/kegg.reaction/R02283"/>
	</rdf:Bag>
	</bqbiol:encodes>
	</rdf:Description>
	</rdf:RDF>
	</annotation>
            </fbc:geneProduct>
      <fbc:geneProduct fbc:id="G_CNAG_01763" fbc:label="CNA01763" metaid="G_CNAG_01763">
        <annotation>
	<rdf:RDF xmlns:rdf="http://www.w3.org/1999/02/22-rdf-syntax-ns#" xmlns:bqbiol="http://biomodels.net/biology-qualifiers/">
	<rdf:Description rdf:about="#G_CNAG_01763">
              <bqbiol:is>
	<rdf:Bag>
	<rdf:li rdf:resource="http://identifiers.org/ncbiprotein/CNAG_01763"/>
	</rdf:Bag>
	</bqbiol:is>
	
	<bqbiol:encodes>
	<rdf:Bag>
	<rdf:li rdf:resource="http://identifiers.org/kegg.reaction/R00251"/>
	</rdf:Bag>
	</bqbiol:encodes>
	</rdf:Description>
	</rdf:RDF>
	</annotation>
            </fbc:geneProduct>
      <fbc:geneProduct fbc:id="G_CNAG_03701" fbc:label="CNA03701" metaid="G_CNAG_03701">
        <annotation>
	<rdf:RDF xmlns:rdf="http://www.w3.org/1999/02/22-rdf-syntax-ns#" xmlns:bqbiol="http://biomodels.net/biology-qualifiers/">
	<rdf:Description rdf:about="#G_CNAG_03701">
              <bqbiol:is>
	<rdf:Bag>
	<rdf:li rdf:resource="http://identifiers.org/ncbiprotein/CNAG_03701"/>
	</rdf:Bag>
	</bqbiol:is>
	
	<bqbiol:encodes>
	<rdf:Bag>
	<rdf:li rdf:resource="http://identifiers.org/kegg.reaction/R02413"/>
	<rdf:li rdf:resource="http://identifiers.org/kegg.reaction/R03083"/>
	<rdf:li rdf:resource="http://identifiers.org/kegg.reaction/R03084"/>
	<rdf:li rdf:resource="http://identifiers.org/kegg.reaction/R12885"/>
	<rdf:li rdf:resource="http://identifiers.org/kegg.reaction/R03460"/>
	<rdf:li rdf:resource="http://identifiers.org/kegg.reaction/R02412"/>
	</rdf:Bag>
	</bqbiol:encodes>
	</rdf:Description>
	</rdf:RDF>
	</annotation>
            </fbc:geneProduct>
      <fbc:geneProduct fbc:id="G_CNAG_02851" fbc:label="CNA02851" metaid="G_CNAG_02851">
        <annotation>
	<rdf:RDF xmlns:rdf="http://www.w3.org/1999/02/22-rdf-syntax-ns#" xmlns:bqbiol="http://biomodels.net/biology-qualifiers/">
	<rdf:Description rdf:about="#G_CNAG_02851">
              <bqbiol:is>
	<rdf:Bag>
	<rdf:li rdf:resource="http://identifiers.org/ncbiprotein/CNAG_02851"/>
	</rdf:Bag>
	</bqbiol:is>
	
	<bqbiol:encodes>
	<rdf:Bag>
	<rdf:li rdf:resource="http://identifiers.org/kegg.reaction/R00751"/>
	<rdf:li rdf:resource="http://identifiers.org/kegg.reaction/R06171"/>
	</rdf:Bag>
	</bqbiol:encodes>
	</rdf:Description>
	</rdf:RDF>
	</annotation>
            </fbc:geneProduct>
      <fbc:geneProduct fbc:id="G_CNAG_01520" fbc:label="CNA01520" metaid="G_CNAG_01520">
        <annotation>
	<rdf:RDF xmlns:rdf="http://www.w3.org/1999/02/22-rdf-syntax-ns#" xmlns:bqbiol="http://biomodels.net/biology-qualifiers/">
	<rdf:Description rdf:about="#G_CNAG_01520">
              <bqbiol:is>
	<rdf:Bag>
	<rdf:li rdf:resource="http://identifiers.org/ncbiprotein/CNAG_01520"/>
	</rdf:Bag>
	</bqbiol:is>
	
	<bqbiol:encodes>
	<rdf:Bag>
	<rdf:li rdf:resource="http://identifiers.org/kegg.reaction/R11216"/>
	<rdf:li rdf:resource="http://identifiers.org/kegg.reaction/R11217"/>
	<rdf:li rdf:resource="http://identifiers.org/kegg.reaction/R11219"/>
	</rdf:Bag>
	</bqbiol:encodes>
	</rdf:Description>
	</rdf:RDF>
	</annotation>
            </fbc:geneProduct>
      <fbc:geneProduct fbc:id="G_CNAG_01522" fbc:label="CNA01522" metaid="G_CNAG_01522">
        <annotation>
	<rdf:RDF xmlns:rdf="http://www.w3.org/1999/02/22-rdf-syntax-ns#" xmlns:bqbiol="http://biomodels.net/biology-qualifiers/">
	<rdf:Description rdf:about="#G_CNAG_01522">
              <bqbiol:is>
	<rdf:Bag>
	<rdf:li rdf:resource="http://identifiers.org/ncbiprotein/CNAG_01522"/>
	</rdf:Bag>
	</bqbiol:is>
	
	<bqbiol:encodes>
	<rdf:Bag>
	<rdf:li rdf:resource="http://identifiers.org/kegg.reaction/R03660"/>
	</rdf:Bag>
	</bqbiol:encodes>
	</rdf:Description>
	</rdf:RDF>
	</annotation>
            </fbc:geneProduct>
      <fbc:geneProduct fbc:id="G_CNAG_01764" fbc:label="CNA01764" metaid="G_CNAG_01764">
        <annotation>
	<rdf:RDF xmlns:rdf="http://www.w3.org/1999/02/22-rdf-syntax-ns#" xmlns:bqbiol="http://biomodels.net/biology-qualifiers/">
	<rdf:Description rdf:about="#G_CNAG_01764">
              <bqbiol:is>
	<rdf:Bag>
	<rdf:li rdf:resource="http://identifiers.org/ncbiprotein/CNAG_01764"/>
	</rdf:Bag>
	</bqbiol:is>
	
	<bqbiol:encodes>
	<rdf:Bag>
	<rdf:li rdf:resource="http://identifiers.org/kegg.reaction/R00251"/>
	</rdf:Bag>
	</bqbiol:encodes>
	</rdf:Description>
	</rdf:RDF>
	</annotation>
            </fbc:geneProduct>
      <fbc:geneProduct fbc:id="G_CNAG_02853" fbc:label="CNA02853" metaid="G_CNAG_02853">
        <annotation>
	<rdf:RDF xmlns:rdf="http://www.w3.org/1999/02/22-rdf-syntax-ns#" xmlns:bqbiol="http://biomodels.net/biology-qualifiers/">
	<rdf:Description rdf:about="#G_CNAG_02853">
              <bqbiol:is>
	<rdf:Bag>
	<rdf:li rdf:resource="http://identifiers.org/ncbiprotein/CNAG_02853"/>
	</rdf:Bag>
	</bqbiol:is>
	
	<bqbiol:encodes>
	<rdf:Bag>
	<rdf:li rdf:resource="http://identifiers.org/kegg.reaction/R01072"/>
	</rdf:Bag>
	</bqbiol:encodes>
	</rdf:Description>
	</rdf:RDF>
	</annotation>
            </fbc:geneProduct>
      <fbc:geneProduct fbc:id="G_CNAG_03946" fbc:label="CNA03946" metaid="G_CNAG_03946">
        <annotation>
	<rdf:RDF xmlns:rdf="http://www.w3.org/1999/02/22-rdf-syntax-ns#" xmlns:bqbiol="http://biomodels.net/biology-qualifiers/">
	<rdf:Description rdf:about="#G_CNAG_03946">
              <bqbiol:is>
	<rdf:Bag>
	<rdf:li rdf:resource="http://identifiers.org/ncbiprotein/CNAG_03946"/>
	</rdf:Bag>
	</bqbiol:is>
	
	<bqbiol:encodes>
	<rdf:Bag>
	<rdf:li rdf:resource="http://identifiers.org/kegg.reaction/R01092"/>
	</rdf:Bag>
	</bqbiol:encodes>
	</rdf:Description>
	</rdf:RDF>
	</annotation>
            </fbc:geneProduct>
      <fbc:geneProduct fbc:id="G_CNAG_02858" fbc:label="CNA02858" metaid="G_CNAG_02858">
        <annotation>
	<rdf:RDF xmlns:rdf="http://www.w3.org/1999/02/22-rdf-syntax-ns#" xmlns:bqbiol="http://biomodels.net/biology-qualifiers/">
	<rdf:Description rdf:about="#G_CNAG_02858">
              <bqbiol:is>
	<rdf:Bag>
	<rdf:li rdf:resource="http://identifiers.org/ncbiprotein/CNAG_02858"/>
	</rdf:Bag>
	</bqbiol:is>
	
	<bqbiol:encodes>
	<rdf:Bag>
	<rdf:li rdf:resource="http://identifiers.org/kegg.reaction/R01135"/>
	</rdf:Bag>
	</bqbiol:encodes>
	</rdf:Description>
	</rdf:RDF>
	</annotation>
            </fbc:geneProduct>
      <fbc:geneProduct fbc:id="G_CNAG_01769" fbc:label="CNA01769" metaid="G_CNAG_01769">
        <annotation>
	<rdf:RDF xmlns:rdf="http://www.w3.org/1999/02/22-rdf-syntax-ns#" xmlns:bqbiol="http://biomodels.net/biology-qualifiers/">
	<rdf:Description rdf:about="#G_CNAG_01769">
              <bqbiol:is>
	<rdf:Bag>
	<rdf:li rdf:resource="http://identifiers.org/ncbiprotein/CNAG_01769"/>
	</rdf:Bag>
	</bqbiol:is>
	
	<bqbiol:encodes>
	<rdf:Bag/>
	</bqbiol:encodes>
	</rdf:Description>
	</rdf:RDF>
	</annotation>
            </fbc:geneProduct>
      <fbc:geneProduct fbc:id="G_CNAG_01529" fbc:label="CNA01529" metaid="G_CNAG_01529">
        <annotation>
	<rdf:RDF xmlns:rdf="http://www.w3.org/1999/02/22-rdf-syntax-ns#" xmlns:bqbiol="http://biomodels.net/biology-qualifiers/">
	<rdf:Description rdf:about="#G_CNAG_01529">
              <bqbiol:is>
	<rdf:Bag>
	<rdf:li rdf:resource="http://identifiers.org/ncbiprotein/CNAG_01529"/>
	</rdf:Bag>
	</bqbiol:is>
	
	<bqbiol:encodes>
	<rdf:Bag/>
	</bqbiol:encodes>
	</rdf:Description>
	</rdf:RDF>
	</annotation>
            </fbc:geneProduct>
      <fbc:geneProduct fbc:id="G_CNAG_02859" fbc:label="CNA02859" metaid="G_CNAG_02859">
        <annotation>
	<rdf:RDF xmlns:rdf="http://www.w3.org/1999/02/22-rdf-syntax-ns#" xmlns:bqbiol="http://biomodels.net/biology-qualifiers/">
	<rdf:Description rdf:about="#G_CNAG_02859">
              <bqbiol:is>
	<rdf:Bag>
	<rdf:li rdf:resource="http://identifiers.org/ncbiprotein/CNAG_02859"/>
	</rdf:Bag>
	</bqbiol:is>
	
	<bqbiol:encodes>
	<rdf:Bag>
	<rdf:li rdf:resource="http://identifiers.org/kegg.reaction/R00105"/>
	</rdf:Bag>
	</bqbiol:encodes>
	</rdf:Description>
	</rdf:RDF>
	</annotation>
            </fbc:geneProduct>
      <fbc:geneProduct fbc:id="G_CNAG_01750" fbc:label="CNA01750" metaid="G_CNAG_01750">
        <annotation>
	<rdf:RDF xmlns:rdf="http://www.w3.org/1999/02/22-rdf-syntax-ns#" xmlns:bqbiol="http://biomodels.net/biology-qualifiers/">
	<rdf:Description rdf:about="#G_CNAG_01750">
              <bqbiol:is>
	<rdf:Bag>
	<rdf:li rdf:resource="http://identifiers.org/ncbiprotein/CNAG_01750"/>
	</rdf:Bag>
	</bqbiol:is>
	
	<bqbiol:encodes>
	<rdf:Bag/>
	</bqbiol:encodes>
	</rdf:Description>
	</rdf:RDF>
	</annotation>
            </fbc:geneProduct>
      <fbc:geneProduct fbc:id="G_CNAG_01752" fbc:label="CNA01752" metaid="G_CNAG_01752">
        <annotation>
	<rdf:RDF xmlns:rdf="http://www.w3.org/1999/02/22-rdf-syntax-ns#" xmlns:bqbiol="http://biomodels.net/biology-qualifiers/">
	<rdf:Description rdf:about="#G_CNAG_01752">
              <bqbiol:is>
	<rdf:Bag>
	<rdf:li rdf:resource="http://identifiers.org/ncbiprotein/CNAG_01752"/>
	</rdf:Bag>
	</bqbiol:is>
	
	<bqbiol:encodes>
	<rdf:Bag/>
	</bqbiol:encodes>
	</rdf:Description>
	</rdf:RDF>
	</annotation>
            </fbc:geneProduct>
      <fbc:geneProduct fbc:id="G_CNAG_00424" fbc:label="CNA00424" metaid="G_CNAG_00424">
        <annotation>
	<rdf:RDF xmlns:rdf="http://www.w3.org/1999/02/22-rdf-syntax-ns#" xmlns:bqbiol="http://biomodels.net/biology-qualifiers/">
	<rdf:Description rdf:about="#G_CNAG_00424">
              <bqbiol:is>
	<rdf:Bag>
	<rdf:li rdf:resource="http://identifiers.org/ncbiprotein/CNAG_00424"/>
	</rdf:Bag>
	</bqbiol:is>
	
	<bqbiol:encodes>
	<rdf:Bag>
	<rdf:li rdf:resource="http://identifiers.org/kegg.reaction/R02590"/>
	<rdf:li rdf:resource="http://identifiers.org/kegg.reaction/R01890"/>
	</rdf:Bag>
	</bqbiol:encodes>
	</rdf:Description>
	</rdf:RDF>
	</annotation>
            </fbc:geneProduct>
      <fbc:geneProduct fbc:id="G_CNAG_01997" fbc:label="CNA01997" metaid="G_CNAG_01997">
        <annotation>
	<rdf:RDF xmlns:rdf="http://www.w3.org/1999/02/22-rdf-syntax-ns#" xmlns:bqbiol="http://biomodels.net/biology-qualifiers/">
	<rdf:Description rdf:about="#G_CNAG_01997">
              <bqbiol:is>
	<rdf:Bag>
	<rdf:li rdf:resource="http://identifiers.org/ncbiprotein/CNAG_01997"/>
	</rdf:Bag>
	</bqbiol:is>
	
	<bqbiol:encodes>
	<rdf:Bag>
	<rdf:li rdf:resource="http://identifiers.org/kegg.reaction/R01730"/>
	</rdf:Bag>
	</bqbiol:encodes>
	</rdf:Description>
	</rdf:RDF>
	</annotation>
            </fbc:geneProduct>
      <fbc:geneProduct fbc:id="G_CNAG_02844" fbc:label="CNA02844" metaid="G_CNAG_02844">
        <annotation>
	<rdf:RDF xmlns:rdf="http://www.w3.org/1999/02/22-rdf-syntax-ns#" xmlns:bqbiol="http://biomodels.net/biology-qualifiers/">
	<rdf:Description rdf:about="#G_CNAG_02844">
              <bqbiol:is>
	<rdf:Bag>
	<rdf:li rdf:resource="http://identifiers.org/ncbiprotein/CNAG_02844"/>
	</rdf:Bag>
	</bqbiol:is>
	
	<bqbiol:encodes>
	<rdf:Bag>
	<rdf:li rdf:resource="http://identifiers.org/kegg.reaction/R01801"/>
	</rdf:Bag>
	</bqbiol:encodes>
	</rdf:Description>
	</rdf:RDF>
	</annotation>
            </fbc:geneProduct>
      <fbc:geneProduct fbc:id="G_CNAG_02847" fbc:label="CNA02847" metaid="G_CNAG_02847">
        <annotation>
	<rdf:RDF xmlns:rdf="http://www.w3.org/1999/02/22-rdf-syntax-ns#" xmlns:bqbiol="http://biomodels.net/biology-qualifiers/">
	<rdf:Description rdf:about="#G_CNAG_02847">
              <bqbiol:is>
	<rdf:Bag>
	<rdf:li rdf:resource="http://identifiers.org/ncbiprotein/CNAG_02847"/>
	</rdf:Bag>
	</bqbiol:is>
	
	<bqbiol:encodes>
	<rdf:Bag>
	<rdf:li rdf:resource="http://identifiers.org/kegg.reaction/R02094"/>
	<rdf:li rdf:resource="http://identifiers.org/kegg.reaction/R02098"/>
	</rdf:Bag>
	</bqbiol:encodes>
	</rdf:Description>
	</rdf:RDF>
	</annotation>
            </fbc:geneProduct>
      <fbc:geneProduct fbc:id="G_CNAG_03939" fbc:label="CNA03939" metaid="G_CNAG_03939">
        <annotation>
	<rdf:RDF xmlns:rdf="http://www.w3.org/1999/02/22-rdf-syntax-ns#" xmlns:bqbiol="http://biomodels.net/biology-qualifiers/">
	<rdf:Description rdf:about="#G_CNAG_03939">
              <bqbiol:is>
	<rdf:Bag>
	<rdf:li rdf:resource="http://identifiers.org/ncbiprotein/CNAG_03939"/>
	</rdf:Bag>
	</bqbiol:is>
	
	<bqbiol:encodes>
	<rdf:Bag>
	<rdf:li rdf:resource="http://identifiers.org/kegg.reaction/R00830"/>
	</rdf:Bag>
	</bqbiol:encodes>
	</rdf:Description>
	</rdf:RDF>
	</annotation>
            </fbc:geneProduct>
      <fbc:geneProduct fbc:id="G_CNAG_02609" fbc:label="CNA02609" metaid="G_CNAG_02609">
        <annotation>
	<rdf:RDF xmlns:rdf="http://www.w3.org/1999/02/22-rdf-syntax-ns#" xmlns:bqbiol="http://biomodels.net/biology-qualifiers/">
	<rdf:Description rdf:about="#G_CNAG_02609">
              <bqbiol:is>
	<rdf:Bag>
	<rdf:li rdf:resource="http://identifiers.org/ncbiprotein/CNAG_02609"/>
	</rdf:Bag>
	</bqbiol:is>
	
	<bqbiol:encodes>
	<rdf:Bag>
	<rdf:li rdf:resource="http://identifiers.org/kegg.reaction/R04711"/>
	<rdf:li rdf:resource="http://identifiers.org/kegg.reaction/R12657"/>
	<rdf:li rdf:resource="http://identifiers.org/kegg.reaction/R08771"/>
	</rdf:Bag>
	</bqbiol:encodes>
	</rdf:Description>
	</rdf:RDF>
	</annotation>
            </fbc:geneProduct>
      <fbc:geneProduct fbc:id="G_CNAG_02830" fbc:label="CNA02830" metaid="G_CNAG_02830">
        <annotation>
	<rdf:RDF xmlns:rdf="http://www.w3.org/1999/02/22-rdf-syntax-ns#" xmlns:bqbiol="http://biomodels.net/biology-qualifiers/">
	<rdf:Description rdf:about="#G_CNAG_02830">
              <bqbiol:is>
	<rdf:Bag>
	<rdf:li rdf:resource="http://identifiers.org/ncbiprotein/CNAG_02830"/>
	</rdf:Bag>
	</bqbiol:is>
	
	<bqbiol:encodes>
	<rdf:Bag>
	<rdf:li rdf:resource="http://identifiers.org/kegg.reaction/R05641"/>
	</rdf:Bag>
	</bqbiol:encodes>
	</rdf:Description>
	</rdf:RDF>
	</annotation>
            </fbc:geneProduct>
      <fbc:geneProduct fbc:id="G_CNAG_03920" fbc:label="CNA03920" metaid="G_CNAG_03920">
        <annotation>
	<rdf:RDF xmlns:rdf="http://www.w3.org/1999/02/22-rdf-syntax-ns#" xmlns:bqbiol="http://biomodels.net/biology-qualifiers/">
	<rdf:Description rdf:about="#G_CNAG_03920">
              <bqbiol:is>
	<rdf:Bag>
	<rdf:li rdf:resource="http://identifiers.org/ncbiprotein/CNAG_03920"/>
	</rdf:Bag>
	</bqbiol:is>
	
	<bqbiol:encodes>
	<rdf:Bag>
	<rdf:li rdf:resource="http://identifiers.org/kegg.reaction/R01899"/>
	<rdf:li rdf:resource="http://identifiers.org/kegg.reaction/R00267"/>
	<rdf:li rdf:resource="http://identifiers.org/kegg.reaction/R00268"/>
	</rdf:Bag>
	</bqbiol:encodes>
	</rdf:Description>
	</rdf:RDF>
	</annotation>
            </fbc:geneProduct>
      <fbc:geneProduct fbc:id="G_CNAG_01501" fbc:label="CNA01501" metaid="G_CNAG_01501">
        <annotation>
	<rdf:RDF xmlns:rdf="http://www.w3.org/1999/02/22-rdf-syntax-ns#" xmlns:bqbiol="http://biomodels.net/biology-qualifiers/">
	<rdf:Description rdf:about="#G_CNAG_01501">
              <bqbiol:is>
	<rdf:Bag>
	<rdf:li rdf:resource="http://identifiers.org/ncbiprotein/CNAG_01501"/>
	</rdf:Bag>
	</bqbiol:is>
	
	<bqbiol:encodes>
	<rdf:Bag>
	<rdf:li rdf:resource="http://identifiers.org/kegg.reaction/R11861"/>
	</rdf:Bag>
	</bqbiol:encodes>
	</rdf:Description>
	</rdf:RDF>
	</annotation>
            </fbc:geneProduct>
      <fbc:geneProduct fbc:id="G_CNAG_00895" fbc:label="CNA00895" metaid="G_CNAG_00895">
        <annotation>
	<rdf:RDF xmlns:rdf="http://www.w3.org/1999/02/22-rdf-syntax-ns#" xmlns:bqbiol="http://biomodels.net/biology-qualifiers/">
	<rdf:Description rdf:about="#G_CNAG_00895">
              <bqbiol:is>
	<rdf:Bag>
	<rdf:li rdf:resource="http://identifiers.org/ncbiprotein/CNAG_00895"/>
	</rdf:Bag>
	</bqbiol:is>
	
	<bqbiol:encodes>
	<rdf:Bag/>
	</bqbiol:encodes>
	</rdf:Description>
	</rdf:RDF>
	</annotation>
            </fbc:geneProduct>
      <fbc:geneProduct fbc:id="G_CNAG_01984" fbc:label="CNA01984" metaid="G_CNAG_01984">
        <annotation>
	<rdf:RDF xmlns:rdf="http://www.w3.org/1999/02/22-rdf-syntax-ns#" xmlns:bqbiol="http://biomodels.net/biology-qualifiers/">
	<rdf:Description rdf:about="#G_CNAG_01984">
              <bqbiol:is>
	<rdf:Bag>
	<rdf:li rdf:resource="http://identifiers.org/ncbiprotein/CNAG_01984"/>
	</rdf:Bag>
	</bqbiol:is>
	
	<bqbiol:encodes>
	<rdf:Bag>
	<rdf:li rdf:resource="http://identifiers.org/kegg.reaction/R01827"/>
	<rdf:li rdf:resource="http://identifiers.org/kegg.reaction/R08575"/>
	</rdf:Bag>
	</bqbiol:encodes>
	</rdf:Description>
	</rdf:RDF>
	</annotation>
            </fbc:geneProduct>
      <fbc:geneProduct fbc:id="G_CNAG_01745" fbc:label="CNA01745" metaid="G_CNAG_01745">
        <annotation>
	<rdf:RDF xmlns:rdf="http://www.w3.org/1999/02/22-rdf-syntax-ns#" xmlns:bqbiol="http://biomodels.net/biology-qualifiers/">
	<rdf:Description rdf:about="#G_CNAG_01745">
              <bqbiol:is>
	<rdf:Bag>
	<rdf:li rdf:resource="http://identifiers.org/ncbiprotein/CNAG_01745"/>
	</rdf:Bag>
	</bqbiol:is>
	
	<bqbiol:encodes>
	<rdf:Bag>
	<rdf:li rdf:resource="http://identifiers.org/kegg.reaction/R00842"/>
	</rdf:Bag>
	</bqbiol:encodes>
	</rdf:Description>
	</rdf:RDF>
	</annotation>
            </fbc:geneProduct>
      <fbc:geneProduct fbc:id="G_CNAG_02834" fbc:label="CNA02834" metaid="G_CNAG_02834">
        <annotation>
	<rdf:RDF xmlns:rdf="http://www.w3.org/1999/02/22-rdf-syntax-ns#" xmlns:bqbiol="http://biomodels.net/biology-qualifiers/">
	<rdf:Description rdf:about="#G_CNAG_02834">
              <bqbiol:is>
	<rdf:Bag>
	<rdf:li rdf:resource="http://identifiers.org/ncbiprotein/CNAG_02834"/>
	</rdf:Bag>
	</bqbiol:is>
	
	<bqbiol:encodes>
	<rdf:Bag>
	<rdf:li rdf:resource="http://identifiers.org/kegg.reaction/R02113"/>
	</rdf:Bag>
	</bqbiol:encodes>
	</rdf:Description>
	</rdf:RDF>
	</annotation>
            </fbc:geneProduct>
      <fbc:geneProduct fbc:id="G_CNAG_01744" fbc:label="CNA01744" metaid="G_CNAG_01744">
        <annotation>
	<rdf:RDF xmlns:rdf="http://www.w3.org/1999/02/22-rdf-syntax-ns#" xmlns:bqbiol="http://biomodels.net/biology-qualifiers/">
	<rdf:Description rdf:about="#G_CNAG_01744">
              <bqbiol:is>
	<rdf:Bag>
	<rdf:li rdf:resource="http://identifiers.org/ncbiprotein/CNAG_01744"/>
	</rdf:Bag>
	</bqbiol:is>
	
	<bqbiol:encodes>
	<rdf:Bag>
	<rdf:li rdf:resource="http://identifiers.org/kegg.reaction/R02866"/>
	<rdf:li rdf:resource="http://identifiers.org/kegg.reaction/R02167"/>
	</rdf:Bag>
	</bqbiol:encodes>
	</rdf:Description>
	</rdf:RDF>
	</annotation>
            </fbc:geneProduct>
      <fbc:geneProduct fbc:id="G_CNAG_00418" fbc:label="CNA00418" metaid="G_CNAG_00418">
        <annotation>
	<rdf:RDF xmlns:rdf="http://www.w3.org/1999/02/22-rdf-syntax-ns#" xmlns:bqbiol="http://biomodels.net/biology-qualifiers/">
	<rdf:Description rdf:about="#G_CNAG_00418">
              <bqbiol:is>
	<rdf:Bag>
	<rdf:li rdf:resource="http://identifiers.org/ncbiprotein/CNAG_00418"/>
	</rdf:Bag>
	</bqbiol:is>
	
	<bqbiol:encodes>
	<rdf:Bag>
	<rdf:li rdf:resource="http://identifiers.org/kegg.reaction/R00177"/>
	</rdf:Bag>
	</bqbiol:encodes>
	</rdf:Description>
	</rdf:RDF>
	</annotation>
            </fbc:geneProduct>
      <fbc:geneProduct fbc:id="G_CNAG_06190" fbc:label="CNA06190" metaid="G_CNAG_06190">
        <annotation>
	<rdf:RDF xmlns:rdf="http://www.w3.org/1999/02/22-rdf-syntax-ns#" xmlns:bqbiol="http://biomodels.net/biology-qualifiers/">
	<rdf:Description rdf:about="#G_CNAG_06190">
              <bqbiol:is>
	<rdf:Bag>
	<rdf:li rdf:resource="http://identifiers.org/ncbiprotein/CNAG_06190"/>
	</rdf:Bag>
	</bqbiol:is>
	
	<bqbiol:encodes>
	<rdf:Bag>
	<rdf:li rdf:resource="http://identifiers.org/kegg.reaction/R02059"/>
	<rdf:li rdf:resource="http://identifiers.org/kegg.reaction/R05168"/>
	</rdf:Bag>
	</bqbiol:encodes>
	</rdf:Description>
	</rdf:RDF>
	</annotation>
            </fbc:geneProduct>
      <fbc:geneProduct fbc:id="G_CNAG_00644" fbc:label="CNA00644" metaid="G_CNAG_00644">
        <annotation>
	<rdf:RDF xmlns:rdf="http://www.w3.org/1999/02/22-rdf-syntax-ns#" xmlns:bqbiol="http://biomodels.net/biology-qualifiers/">
	<rdf:Description rdf:about="#G_CNAG_00644">
              <bqbiol:is>
	<rdf:Bag>
	<rdf:li rdf:resource="http://identifiers.org/ncbiprotein/CNAG_00644"/>
	</rdf:Bag>
	</bqbiol:is>
	
	<bqbiol:encodes>
	<rdf:Bag>
	<rdf:li rdf:resource="http://identifiers.org/kegg.reaction/R06519"/>
	</rdf:Bag>
	</bqbiol:encodes>
	</rdf:Description>
	</rdf:RDF>
	</annotation>
            </fbc:geneProduct>
      <fbc:geneProduct fbc:id="G_CNAG_00645" fbc:label="CNA00645" metaid="G_CNAG_00645">
        <annotation>
	<rdf:RDF xmlns:rdf="http://www.w3.org/1999/02/22-rdf-syntax-ns#" xmlns:bqbiol="http://biomodels.net/biology-qualifiers/">
	<rdf:Description rdf:about="#G_CNAG_00645">
              <bqbiol:is>
	<rdf:Bag>
	<rdf:li rdf:resource="http://identifiers.org/ncbiprotein/CNAG_00645"/>
	</rdf:Bag>
	</bqbiol:is>
	
	<bqbiol:encodes>
	<rdf:Bag>
	<rdf:li rdf:resource="http://identifiers.org/kegg.reaction/R09375"/>
	<rdf:li rdf:resource="http://identifiers.org/kegg.reaction/R09376"/>
	</rdf:Bag>
	</bqbiol:encodes>
	</rdf:Description>
	</rdf:RDF>
	</annotation>
            </fbc:geneProduct>
      <fbc:geneProduct fbc:id="G_CNAG_02825" fbc:label="CNA02825" metaid="G_CNAG_02825">
        <annotation>
	<rdf:RDF xmlns:rdf="http://www.w3.org/1999/02/22-rdf-syntax-ns#" xmlns:bqbiol="http://biomodels.net/biology-qualifiers/">
	<rdf:Description rdf:about="#G_CNAG_02825">
              <bqbiol:is>
	<rdf:Bag>
	<rdf:li rdf:resource="http://identifiers.org/ncbiprotein/CNAG_02825"/>
	</rdf:Bag>
	</bqbiol:is>
	
	<bqbiol:encodes>
	<rdf:Bag>
	<rdf:li rdf:resource="http://identifiers.org/kegg.reaction/R01086"/>
	</rdf:Bag>
	</bqbiol:encodes>
	</rdf:Description>
	</rdf:RDF>
	</annotation>
            </fbc:geneProduct>
      <fbc:geneProduct fbc:id="G_CNAG_02824" fbc:label="CNA02824" metaid="G_CNAG_02824">
        <annotation>
	<rdf:RDF xmlns:rdf="http://www.w3.org/1999/02/22-rdf-syntax-ns#" xmlns:bqbiol="http://biomodels.net/biology-qualifiers/">
	<rdf:Description rdf:about="#G_CNAG_02824">
              <bqbiol:is>
	<rdf:Bag>
	<rdf:li rdf:resource="http://identifiers.org/ncbiprotein/CNAG_02824"/>
	</rdf:Bag>
	</bqbiol:is>
	
	<bqbiol:encodes>
	<rdf:Bag>
	<rdf:li rdf:resource="http://identifiers.org/kegg.reaction/R11216"/>
	<rdf:li rdf:resource="http://identifiers.org/kegg.reaction/R11220"/>
	<rdf:li rdf:resource="http://identifiers.org/kegg.reaction/R11218"/>
	</rdf:Bag>
	</bqbiol:encodes>
	</rdf:Description>
	</rdf:RDF>
	</annotation>
            </fbc:geneProduct>
      <fbc:geneProduct fbc:id="G_CNAG_01737" fbc:label="CNA01737" metaid="G_CNAG_01737">
        <annotation>
	<rdf:RDF xmlns:rdf="http://www.w3.org/1999/02/22-rdf-syntax-ns#" xmlns:bqbiol="http://biomodels.net/biology-qualifiers/">
	<rdf:Description rdf:about="#G_CNAG_01737">
              <bqbiol:is>
	<rdf:Bag>
	<rdf:li rdf:resource="http://identifiers.org/ncbiprotein/CNAG_01737"/>
	</rdf:Bag>
	</bqbiol:is>
	
	<bqbiol:encodes>
	<rdf:Bag>
	<rdf:li rdf:resource="http://identifiers.org/kegg.reaction/R05733"/>
	<rdf:li rdf:resource="http://identifiers.org/kegg.reaction/R12403"/>
	<rdf:li rdf:resource="http://identifiers.org/kegg.reaction/R04328"/>
	<rdf:li rdf:resource="http://identifiers.org/kegg.reaction/R05734"/>
	<rdf:li rdf:resource="http://identifiers.org/kegg.reaction/R10057"/>
	<rdf:li rdf:resource="http://identifiers.org/kegg.reaction/R07509"/>
	<rdf:li rdf:resource="http://identifiers.org/kegg.reaction/R04501"/>
	</rdf:Bag>
	</bqbiol:encodes>
	</rdf:Description>
	</rdf:RDF>
	</annotation>
            </fbc:geneProduct>
      <fbc:geneProduct fbc:id="G_CNAG_02826" fbc:label="CNA02826" metaid="G_CNAG_02826">
        <annotation>
	<rdf:RDF xmlns:rdf="http://www.w3.org/1999/02/22-rdf-syntax-ns#" xmlns:bqbiol="http://biomodels.net/biology-qualifiers/">
	<rdf:Description rdf:about="#G_CNAG_02826">
              <bqbiol:is>
	<rdf:Bag>
	<rdf:li rdf:resource="http://identifiers.org/ncbiprotein/CNAG_02826"/>
	</rdf:Bag>
	</bqbiol:is>
	
	<bqbiol:encodes>
	<rdf:Bag>
	<rdf:li rdf:resource="http://identifiers.org/kegg.reaction/R00259"/>
	</rdf:Bag>
	</bqbiol:encodes>
	</rdf:Description>
	</rdf:RDF>
	</annotation>
            </fbc:geneProduct>
      <fbc:geneProduct fbc:id="G_CNAG_00649" fbc:label="CNA00649" metaid="G_CNAG_00649">
        <annotation>
	<rdf:RDF xmlns:rdf="http://www.w3.org/1999/02/22-rdf-syntax-ns#" xmlns:bqbiol="http://biomodels.net/biology-qualifiers/">
	<rdf:Description rdf:about="#G_CNAG_00649">
              <bqbiol:is>
	<rdf:Bag>
	<rdf:li rdf:resource="http://identifiers.org/ncbiprotein/CNAG_00649"/>
	</rdf:Bag>
	</bqbiol:is>
	
	<bqbiol:encodes>
	<rdf:Bag>
	<rdf:li rdf:resource="http://identifiers.org/kegg.reaction/R02722"/>
	<rdf:li rdf:resource="http://identifiers.org/kegg.reaction/R00674"/>
	<rdf:li rdf:resource="http://identifiers.org/kegg.reaction/R02340"/>
	</rdf:Bag>
	</bqbiol:encodes>
	</rdf:Description>
	</rdf:RDF>
	</annotation>
            </fbc:geneProduct>
      <fbc:geneProduct fbc:id="G_CNAG_02829" fbc:label="CNA02829" metaid="G_CNAG_02829">
        <annotation>
	<rdf:RDF xmlns:rdf="http://www.w3.org/1999/02/22-rdf-syntax-ns#" xmlns:bqbiol="http://biomodels.net/biology-qualifiers/">
	<rdf:Description rdf:about="#G_CNAG_02829">
              <bqbiol:is>
	<rdf:Bag>
	<rdf:li rdf:resource="http://identifiers.org/ncbiprotein/CNAG_02829"/>
	</rdf:Bag>
	</bqbiol:is>
	
	<bqbiol:encodes>
	<rdf:Bag>
	<rdf:li rdf:resource="http://identifiers.org/kegg.reaction/R11216"/>
	<rdf:li rdf:resource="http://identifiers.org/kegg.reaction/R11220"/>
	<rdf:li rdf:resource="http://identifiers.org/kegg.reaction/R11218"/>
	</rdf:Bag>
	</bqbiol:encodes>
	</rdf:Description>
	</rdf:RDF>
	</annotation>
            </fbc:geneProduct>
      <fbc:geneProduct fbc:id="G_CNAG_03916" fbc:label="CNA03916" metaid="G_CNAG_03916">
        <annotation>
	<rdf:RDF xmlns:rdf="http://www.w3.org/1999/02/22-rdf-syntax-ns#" xmlns:bqbiol="http://biomodels.net/biology-qualifiers/">
	<rdf:Description rdf:about="#G_CNAG_03916">
              <bqbiol:is>
	<rdf:Bag>
	<rdf:li rdf:resource="http://identifiers.org/ncbiprotein/CNAG_03916"/>
	</rdf:Bag>
	</bqbiol:is>
	
	<bqbiol:encodes>
	<rdf:Bag>
	<rdf:li rdf:resource="http://identifiers.org/kegg.reaction/R13199"/>
	<rdf:li rdf:resource="http://identifiers.org/kegg.reaction/R02739"/>
	<rdf:li rdf:resource="http://identifiers.org/kegg.reaction/R02740"/>
	<rdf:li rdf:resource="http://identifiers.org/kegg.reaction/R03321"/>
	<rdf:li rdf:resource="http://identifiers.org/kegg.reaction/R00771"/>
	</rdf:Bag>
	</bqbiol:encodes>
	</rdf:Description>
	</rdf:RDF>
	</annotation>
            </fbc:geneProduct>
      <fbc:geneProduct fbc:id="G_CNAG_01721" fbc:label="CNA01721" metaid="G_CNAG_01721">
        <annotation>
	<rdf:RDF xmlns:rdf="http://www.w3.org/1999/02/22-rdf-syntax-ns#" xmlns:bqbiol="http://biomodels.net/biology-qualifiers/">
	<rdf:Description rdf:about="#G_CNAG_01721">
              <bqbiol:is>
	<rdf:Bag>
	<rdf:li rdf:resource="http://identifiers.org/ncbiprotein/CNAG_01721"/>
	</rdf:Bag>
	</bqbiol:is>
	
	<bqbiol:encodes>
	<rdf:Bag>
	<rdf:li rdf:resource="http://identifiers.org/kegg.reaction/R00084"/>
	</rdf:Bag>
	</bqbiol:encodes>
	</rdf:Description>
	</rdf:RDF>
	</annotation>
            </fbc:geneProduct>
      <fbc:geneProduct fbc:id="G_CNAG_02812" fbc:label="CNA02812" metaid="G_CNAG_02812">
        <annotation>
	<rdf:RDF xmlns:rdf="http://www.w3.org/1999/02/22-rdf-syntax-ns#" xmlns:bqbiol="http://biomodels.net/biology-qualifiers/">
	<rdf:Description rdf:about="#G_CNAG_02812">
              <bqbiol:is>
	<rdf:Bag>
	<rdf:li rdf:resource="http://identifiers.org/ncbiprotein/CNAG_02812"/>
	</rdf:Bag>
	</bqbiol:is>
	
	<bqbiol:encodes>
	<rdf:Bag>
	<rdf:li rdf:resource="http://identifiers.org/kegg.reaction/R01398"/>
	</rdf:Bag>
	</bqbiol:encodes>
	</rdf:Description>
	</rdf:RDF>
	</annotation>
            </fbc:geneProduct>
      <fbc:geneProduct fbc:id="G_CNAG_00875" fbc:label="CNA00875" metaid="G_CNAG_00875">
        <annotation>
	<rdf:RDF xmlns:rdf="http://www.w3.org/1999/02/22-rdf-syntax-ns#" xmlns:bqbiol="http://biomodels.net/biology-qualifiers/">
	<rdf:Description rdf:about="#G_CNAG_00875">
              <bqbiol:is>
	<rdf:Bag>
	<rdf:li rdf:resource="http://identifiers.org/ncbiprotein/CNAG_00875"/>
	</rdf:Bag>
	</bqbiol:is>
	
	<bqbiol:encodes>
	<rdf:Bag>
	<rdf:li rdf:resource="http://identifiers.org/kegg.reaction/R00335"/>
	</rdf:Bag>
	</bqbiol:encodes>
	</rdf:Description>
	</rdf:RDF>
	</annotation>
            </fbc:geneProduct>
      <fbc:geneProduct fbc:id="G_CNAG_01964" fbc:label="CNA01964" metaid="G_CNAG_01964">
        <annotation>
	<rdf:RDF xmlns:rdf="http://www.w3.org/1999/02/22-rdf-syntax-ns#" xmlns:bqbiol="http://biomodels.net/biology-qualifiers/">
	<rdf:Description rdf:about="#G_CNAG_01964">
              <bqbiol:is>
	<rdf:Bag>
	<rdf:li rdf:resource="http://identifiers.org/ncbiprotein/CNAG_01964"/>
	</rdf:Bag>
	</bqbiol:is>
	
	<bqbiol:encodes>
	<rdf:Bag/>
	</bqbiol:encodes>
	</rdf:Description>
	</rdf:RDF>
	</annotation>
            </fbc:geneProduct>
      <fbc:geneProduct fbc:id="G_CNAG_00877" fbc:label="CNA00877" metaid="G_CNAG_00877">
        <annotation>
	<rdf:RDF xmlns:rdf="http://www.w3.org/1999/02/22-rdf-syntax-ns#" xmlns:bqbiol="http://biomodels.net/biology-qualifiers/">
	<rdf:Description rdf:about="#G_CNAG_00877">
              <bqbiol:is>
	<rdf:Bag>
	<rdf:li rdf:resource="http://identifiers.org/ncbiprotein/CNAG_00877"/>
	</rdf:Bag>
	</bqbiol:is>
	
	<bqbiol:encodes>
	<rdf:Bag>
	<rdf:li rdf:resource="http://identifiers.org/kegg.reaction/R11319"/>
	<rdf:li rdf:resource="http://identifiers.org/kegg.reaction/R00157"/>
	<rdf:li rdf:resource="http://identifiers.org/kegg.reaction/R01547"/>
	<rdf:li rdf:resource="http://identifiers.org/kegg.reaction/R00127"/>
	</rdf:Bag>
	</bqbiol:encodes>
	</rdf:Description>
	</rdf:RDF>
	</annotation>
            </fbc:geneProduct>
      <fbc:geneProduct fbc:id="G_CNAG_02814" fbc:label="CNA02814" metaid="G_CNAG_02814">
        <annotation>
	<rdf:RDF xmlns:rdf="http://www.w3.org/1999/02/22-rdf-syntax-ns#" xmlns:bqbiol="http://biomodels.net/biology-qualifiers/">
	<rdf:Description rdf:about="#G_CNAG_02814">
              <bqbiol:is>
	<rdf:Bag>
	<rdf:li rdf:resource="http://identifiers.org/ncbiprotein/CNAG_02814"/>
	</rdf:Bag>
	</bqbiol:is>
	
	<bqbiol:encodes>
	<rdf:Bag>
	<rdf:li rdf:resource="http://identifiers.org/kegg.reaction/R08657"/>
	<rdf:li rdf:resource="http://identifiers.org/kegg.reaction/R00848"/>
	</rdf:Bag>
	</bqbiol:encodes>
	</rdf:Description>
	</rdf:RDF>
	</annotation>
            </fbc:geneProduct>
      <fbc:geneProduct fbc:id="G_CNAG_00879" fbc:label="CNA00879" metaid="G_CNAG_00879">
        <annotation>
	<rdf:RDF xmlns:rdf="http://www.w3.org/1999/02/22-rdf-syntax-ns#" xmlns:bqbiol="http://biomodels.net/biology-qualifiers/">
	<rdf:Description rdf:about="#G_CNAG_00879">
              <bqbiol:is>
	<rdf:Bag>
	<rdf:li rdf:resource="http://identifiers.org/ncbiprotein/CNAG_00879"/>
	</rdf:Bag>
	</bqbiol:is>
	
	<bqbiol:encodes>
	<rdf:Bag>
	<rdf:li rdf:resource="http://identifiers.org/kegg.reaction/R00243"/>
	</rdf:Bag>
	</bqbiol:encodes>
	</rdf:Description>
	</rdf:RDF>
	</annotation>
            </fbc:geneProduct>
      <fbc:geneProduct fbc:id="G_CNAG_00637" fbc:label="CNA00637" metaid="G_CNAG_00637">
        <annotation>
	<rdf:RDF xmlns:rdf="http://www.w3.org/1999/02/22-rdf-syntax-ns#" xmlns:bqbiol="http://biomodels.net/biology-qualifiers/">
	<rdf:Description rdf:about="#G_CNAG_00637">
              <bqbiol:is>
	<rdf:Bag>
	<rdf:li rdf:resource="http://identifiers.org/ncbiprotein/CNAG_00637"/>
	</rdf:Bag>
	</bqbiol:is>
	
	<bqbiol:encodes>
	<rdf:Bag>
	<rdf:li rdf:resource="http://identifiers.org/kegg.reaction/R01290"/>
	<rdf:li rdf:resource="http://identifiers.org/kegg.reaction/R04942"/>
	<rdf:li rdf:resource="http://identifiers.org/kegg.reaction/R00891"/>
	<rdf:li rdf:resource="http://identifiers.org/kegg.reaction/R01289"/>
	</rdf:Bag>
	</bqbiol:encodes>
	</rdf:Description>
	</rdf:RDF>
	</annotation>
            </fbc:geneProduct>
      <fbc:geneProduct fbc:id="G_CNAG_01727" fbc:label="CNA01727" metaid="G_CNAG_01727">
        <annotation>
	<rdf:RDF xmlns:rdf="http://www.w3.org/1999/02/22-rdf-syntax-ns#" xmlns:bqbiol="http://biomodels.net/biology-qualifiers/">
	<rdf:Description rdf:about="#G_CNAG_01727">
              <bqbiol:is>
	<rdf:Bag>
	<rdf:li rdf:resource="http://identifiers.org/ncbiprotein/CNAG_01727"/>
	</rdf:Bag>
	</bqbiol:is>
	
	<bqbiol:encodes>
	<rdf:Bag/>
	</bqbiol:encodes>
	</rdf:Description>
	</rdf:RDF>
	</annotation>
            </fbc:geneProduct>
      <fbc:geneProduct fbc:id="G_CNAG_02815" fbc:label="CNA02815" metaid="G_CNAG_02815">
        <annotation>
	<rdf:RDF xmlns:rdf="http://www.w3.org/1999/02/22-rdf-syntax-ns#" xmlns:bqbiol="http://biomodels.net/biology-qualifiers/">
	<rdf:Description rdf:about="#G_CNAG_02815">
              <bqbiol:is>
	<rdf:Bag>
	<rdf:li rdf:resource="http://identifiers.org/ncbiprotein/CNAG_02815"/>
	</rdf:Bag>
	</bqbiol:is>
	
	<bqbiol:encodes>
	<rdf:Bag>
	<rdf:li rdf:resource="http://identifiers.org/kegg.reaction/R08657"/>
	<rdf:li rdf:resource="http://identifiers.org/kegg.reaction/R00848"/>
	</rdf:Bag>
	</bqbiol:encodes>
	</rdf:Description>
	</rdf:RDF>
	</annotation>
            </fbc:geneProduct>
      <fbc:geneProduct fbc:id="G_CNAG_00639" fbc:label="CNA00639" metaid="G_CNAG_00639">
        <annotation>
	<rdf:RDF xmlns:rdf="http://www.w3.org/1999/02/22-rdf-syntax-ns#" xmlns:bqbiol="http://biomodels.net/biology-qualifiers/">
	<rdf:Description rdf:about="#G_CNAG_00639">
              <bqbiol:is>
	<rdf:Bag>
	<rdf:li rdf:resource="http://identifiers.org/ncbiprotein/CNAG_00639"/>
	</rdf:Bag>
	</bqbiol:is>
	
	<bqbiol:encodes>
	<rdf:Bag>
	<rdf:li rdf:resource="http://identifiers.org/kegg.reaction/R06604"/>
	</rdf:Bag>
	</bqbiol:encodes>
	</rdf:Description>
	</rdf:RDF>
	</annotation>
            </fbc:geneProduct>
      <fbc:geneProduct fbc:id="G_CNAG_02818" fbc:label="CNA02818" metaid="G_CNAG_02818">
        <annotation>
	<rdf:RDF xmlns:rdf="http://www.w3.org/1999/02/22-rdf-syntax-ns#" xmlns:bqbiol="http://biomodels.net/biology-qualifiers/">
	<rdf:Description rdf:about="#G_CNAG_02818">
              <bqbiol:is>
	<rdf:Bag>
	<rdf:li rdf:resource="http://identifiers.org/ncbiprotein/CNAG_02818"/>
	</rdf:Bag>
	</bqbiol:is>
	
	<bqbiol:encodes>
	<rdf:Bag>
	<rdf:li rdf:resource="http://identifiers.org/kegg.reaction/R04125"/>
	<rdf:li rdf:resource="http://identifiers.org/kegg.reaction/R02300"/>
	</rdf:Bag>
	</bqbiol:encodes>
	</rdf:Description>
	</rdf:RDF>
	</annotation>
            </fbc:geneProduct>
      <fbc:geneProduct fbc:id="G_CNAG_02817" fbc:label="CNA02817" metaid="G_CNAG_02817">
        <annotation>
	<rdf:RDF xmlns:rdf="http://www.w3.org/1999/02/22-rdf-syntax-ns#" xmlns:bqbiol="http://biomodels.net/biology-qualifiers/">
	<rdf:Description rdf:about="#G_CNAG_02817">
              <bqbiol:is>
	<rdf:Bag>
	<rdf:li rdf:resource="http://identifiers.org/ncbiprotein/CNAG_02817"/>
	</rdf:Bag>
	</bqbiol:is>
	
	<bqbiol:encodes>
	<rdf:Bag>
	<rdf:li rdf:resource="http://identifiers.org/kegg.reaction/R00335"/>
	</rdf:Bag>
	</bqbiol:encodes>
	</rdf:Description>
	</rdf:RDF>
	</annotation>
            </fbc:geneProduct>
      <fbc:geneProduct fbc:id="G_CNAG_06170" fbc:label="CNA06170" metaid="G_CNAG_06170">
        <annotation>
	<rdf:RDF xmlns:rdf="http://www.w3.org/1999/02/22-rdf-syntax-ns#" xmlns:bqbiol="http://biomodels.net/biology-qualifiers/">
	<rdf:Description rdf:about="#G_CNAG_06170">
              <bqbiol:is>
	<rdf:Bag>
	<rdf:li rdf:resource="http://identifiers.org/ncbiprotein/CNAG_06170"/>
	</rdf:Bag>
	</bqbiol:is>
	
	<bqbiol:encodes>
	<rdf:Bag>
	<rdf:li rdf:resource="http://identifiers.org/kegg.reaction/R00527"/>
	</rdf:Bag>
	</bqbiol:encodes>
	</rdf:Description>
	</rdf:RDF>
	</annotation>
            </fbc:geneProduct>
      <fbc:geneProduct fbc:id="G_CNAG_06172" fbc:label="CNA06172" metaid="G_CNAG_06172">
        <annotation>
	<rdf:RDF xmlns:rdf="http://www.w3.org/1999/02/22-rdf-syntax-ns#" xmlns:bqbiol="http://biomodels.net/biology-qualifiers/">
	<rdf:Description rdf:about="#G_CNAG_06172">
              <bqbiol:is>
	<rdf:Bag>
	<rdf:li rdf:resource="http://identifiers.org/ncbiprotein/CNAG_06172"/>
	</rdf:Bag>
	</bqbiol:is>
	
	<bqbiol:encodes>
	<rdf:Bag>
	<rdf:li rdf:resource="http://identifiers.org/kegg.reaction/R01067"/>
	<rdf:li rdf:resource="http://identifiers.org/kegg.reaction/R01830"/>
	<rdf:li rdf:resource="http://identifiers.org/kegg.reaction/R01641"/>
	<rdf:li rdf:resource="http://identifiers.org/kegg.reaction/R06863"/>
	<rdf:li rdf:resource="http://identifiers.org/kegg.reaction/R06861"/>
	</rdf:Bag>
	</bqbiol:encodes>
	</rdf:Description>
	</rdf:RDF>
	</annotation>
            </fbc:geneProduct>
      <fbc:geneProduct fbc:id="G_CNAG_00622" fbc:label="CNA00622" metaid="G_CNAG_00622">
        <annotation>
	<rdf:RDF xmlns:rdf="http://www.w3.org/1999/02/22-rdf-syntax-ns#" xmlns:bqbiol="http://biomodels.net/biology-qualifiers/">
	<rdf:Description rdf:about="#G_CNAG_00622">
              <bqbiol:is>
	<rdf:Bag>
	<rdf:li rdf:resource="http://identifiers.org/ncbiprotein/CNAG_00622"/>
	</rdf:Bag>
	</bqbiol:is>
	
	<bqbiol:encodes>
	<rdf:Bag>
	<rdf:li rdf:resource="http://identifiers.org/kegg.reaction/R02283"/>
	</rdf:Bag>
	</bqbiol:encodes>
	</rdf:Description>
	</rdf:RDF>
	</annotation>
            </fbc:geneProduct>
      <fbc:geneProduct fbc:id="G_CNAG_00864" fbc:label="CNA00864" metaid="G_CNAG_00864">
        <annotation>
	<rdf:RDF xmlns:rdf="http://www.w3.org/1999/02/22-rdf-syntax-ns#" xmlns:bqbiol="http://biomodels.net/biology-qualifiers/">
	<rdf:Description rdf:about="#G_CNAG_00864">
              <bqbiol:is>
	<rdf:Bag>
	<rdf:li rdf:resource="http://identifiers.org/ncbiprotein/CNAG_00864"/>
	</rdf:Bag>
	</bqbiol:is>
	
	<bqbiol:encodes>
	<rdf:Bag/>
	</bqbiol:encodes>
	</rdf:Description>
	</rdf:RDF>
	</annotation>
            </fbc:geneProduct>
      <fbc:geneProduct fbc:id="G_CNAG_01711" fbc:label="CNA01711" metaid="G_CNAG_01711">
        <annotation>
	<rdf:RDF xmlns:rdf="http://www.w3.org/1999/02/22-rdf-syntax-ns#" xmlns:bqbiol="http://biomodels.net/biology-qualifiers/">
	<rdf:Description rdf:about="#G_CNAG_01711">
              <bqbiol:is>
	<rdf:Bag>
	<rdf:li rdf:resource="http://identifiers.org/ncbiprotein/CNAG_01711"/>
	</rdf:Bag>
	</bqbiol:is>
	
	<bqbiol:encodes>
	<rdf:Bag>
	<rdf:li rdf:resource="http://identifiers.org/kegg.reaction/R01013"/>
	<rdf:li rdf:resource="http://identifiers.org/kegg.reaction/R00851"/>
	</rdf:Bag>
	</bqbiol:encodes>
	</rdf:Description>
	</rdf:RDF>
	</annotation>
            </fbc:geneProduct>
      <fbc:geneProduct fbc:id="G_CNAG_01956" fbc:label="CNA01956" metaid="G_CNAG_01956">
        <annotation>
	<rdf:RDF xmlns:rdf="http://www.w3.org/1999/02/22-rdf-syntax-ns#" xmlns:bqbiol="http://biomodels.net/biology-qualifiers/">
	<rdf:Description rdf:about="#G_CNAG_01956">
              <bqbiol:is>
	<rdf:Bag>
	<rdf:li rdf:resource="http://identifiers.org/ncbiprotein/CNAG_01956"/>
	</rdf:Bag>
	</bqbiol:is>
	
	<bqbiol:encodes>
	<rdf:Bag>
	<rdf:li rdf:resource="http://identifiers.org/kegg.reaction/R05556"/>
	</rdf:Bag>
	</bqbiol:encodes>
	</rdf:Description>
	</rdf:RDF>
	</annotation>
            </fbc:geneProduct>
      <fbc:geneProduct fbc:id="G_CNAG_01955" fbc:label="CNA01955" metaid="G_CNAG_01955">
        <annotation>
	<rdf:RDF xmlns:rdf="http://www.w3.org/1999/02/22-rdf-syntax-ns#" xmlns:bqbiol="http://biomodels.net/biology-qualifiers/">
	<rdf:Description rdf:about="#G_CNAG_01955">
              <bqbiol:is>
	<rdf:Bag>
	<rdf:li rdf:resource="http://identifiers.org/ncbiprotein/CNAG_01955"/>
	</rdf:Bag>
	</bqbiol:is>
	
	<bqbiol:encodes>
	<rdf:Bag>
	<rdf:li rdf:resource="http://identifiers.org/kegg.reaction/R01481"/>
	<rdf:li rdf:resource="http://identifiers.org/kegg.reaction/R01041"/>
	<rdf:li rdf:resource="http://identifiers.org/kegg.reaction/R00746"/>
	</rdf:Bag>
	</bqbiol:encodes>
	</rdf:Description>
	</rdf:RDF>
	</annotation>
            </fbc:geneProduct>
      <fbc:geneProduct fbc:id="G_CNAG_00867" fbc:label="CNA00867" metaid="G_CNAG_00867">
        <annotation>
	<rdf:RDF xmlns:rdf="http://www.w3.org/1999/02/22-rdf-syntax-ns#" xmlns:bqbiol="http://biomodels.net/biology-qualifiers/">
	<rdf:Description rdf:about="#G_CNAG_00867">
              <bqbiol:is>
	<rdf:Bag>
	<rdf:li rdf:resource="http://identifiers.org/ncbiprotein/CNAG_00867"/>
	</rdf:Bag>
	</bqbiol:is>
	
	<bqbiol:encodes>
	<rdf:Bag/>
	</bqbiol:encodes>
	</rdf:Description>
	</rdf:RDF>
	</annotation>
            </fbc:geneProduct>
      <fbc:geneProduct fbc:id="G_CNAG_02805" fbc:label="CNA02805" metaid="G_CNAG_02805">
        <annotation>
	<rdf:RDF xmlns:rdf="http://www.w3.org/1999/02/22-rdf-syntax-ns#" xmlns:bqbiol="http://biomodels.net/biology-qualifiers/">
	<rdf:Description rdf:about="#G_CNAG_02805">
              <bqbiol:is>
	<rdf:Bag>
	<rdf:li rdf:resource="http://identifiers.org/ncbiprotein/CNAG_02805"/>
	</rdf:Bag>
	</bqbiol:is>
	
	<bqbiol:encodes>
	<rdf:Bag>
	<rdf:li rdf:resource="http://identifiers.org/kegg.reaction/R10092"/>
	</rdf:Bag>
	</bqbiol:encodes>
	</rdf:Description>
	</rdf:RDF>
	</annotation>
            </fbc:geneProduct>
      <fbc:geneProduct fbc:id="G_CNAG_00869" fbc:label="CNA00869" metaid="G_CNAG_00869">
        <annotation>
	<rdf:RDF xmlns:rdf="http://www.w3.org/1999/02/22-rdf-syntax-ns#" xmlns:bqbiol="http://biomodels.net/biology-qualifiers/">
	<rdf:Description rdf:about="#G_CNAG_00869">
              <bqbiol:is>
	<rdf:Bag>
	<rdf:li rdf:resource="http://identifiers.org/ncbiprotein/CNAG_00869"/>
	</rdf:Bag>
	</bqbiol:is>
	
	<bqbiol:encodes>
	<rdf:Bag/>
	</bqbiol:encodes>
	</rdf:Description>
	</rdf:RDF>
	</annotation>
            </fbc:geneProduct>
      <fbc:geneProduct fbc:id="G_CNAG_01390" fbc:label="CNA01390" metaid="G_CNAG_01390">
        <annotation>
	<rdf:RDF xmlns:rdf="http://www.w3.org/1999/02/22-rdf-syntax-ns#" xmlns:bqbiol="http://biomodels.net/biology-qualifiers/">
	<rdf:Description rdf:about="#G_CNAG_01390">
              <bqbiol:is>
	<rdf:Bag>
	<rdf:li rdf:resource="http://identifiers.org/ncbiprotein/CNAG_01390"/>
	</rdf:Bag>
	</bqbiol:is>
	
	<bqbiol:encodes>
	<rdf:Bag>
	<rdf:li rdf:resource="http://identifiers.org/kegg.reaction/R04378"/>
	<rdf:li rdf:resource="http://identifiers.org/kegg.reaction/R00190"/>
	</rdf:Bag>
	</bqbiol:encodes>
	</rdf:Description>
	</rdf:RDF>
	</annotation>
            </fbc:geneProduct>
      <fbc:geneProduct fbc:id="G_CNAG_01150" fbc:label="CNA01150" metaid="G_CNAG_01150">
        <annotation>
	<rdf:RDF xmlns:rdf="http://www.w3.org/1999/02/22-rdf-syntax-ns#" xmlns:bqbiol="http://biomodels.net/biology-qualifiers/">
	<rdf:Description rdf:about="#G_CNAG_01150">
              <bqbiol:is>
	<rdf:Bag>
	<rdf:li rdf:resource="http://identifiers.org/ncbiprotein/CNAG_01150"/>
	</rdf:Bag>
	</bqbiol:is>
	
	<bqbiol:encodes>
	<rdf:Bag>
	<rdf:li rdf:resource="http://identifiers.org/kegg.reaction/R11044"/>
	<rdf:li rdf:resource="http://identifiers.org/kegg.reaction/R11043"/>
	</rdf:Bag>
	</bqbiol:encodes>
	</rdf:Description>
	</rdf:RDF>
	</annotation>
            </fbc:geneProduct>
      <fbc:geneProduct fbc:id="G_CNAG_05992" fbc:label="CNA05992" metaid="G_CNAG_05992">
        <annotation>
	<rdf:RDF xmlns:rdf="http://www.w3.org/1999/02/22-rdf-syntax-ns#" xmlns:bqbiol="http://biomodels.net/biology-qualifiers/">
	<rdf:Description rdf:about="#G_CNAG_05992">
              <bqbiol:is>
	<rdf:Bag>
	<rdf:li rdf:resource="http://identifiers.org/ncbiprotein/CNAG_05992"/>
	</rdf:Bag>
	</bqbiol:is>
	
	<bqbiol:encodes>
	<rdf:Bag/>
	</bqbiol:encodes>
	</rdf:Description>
	</rdf:RDF>
	</annotation>
            </fbc:geneProduct>
      <fbc:geneProduct fbc:id="G_CNAG_00061" fbc:label="CNA00061" metaid="G_CNAG_00061">
        <annotation>
	<rdf:RDF xmlns:rdf="http://www.w3.org/1999/02/22-rdf-syntax-ns#" xmlns:bqbiol="http://biomodels.net/biology-qualifiers/">
	<rdf:Description rdf:about="#G_CNAG_00061">
              <bqbiol:is>
	<rdf:Bag>
	<rdf:li rdf:resource="http://identifiers.org/ncbiprotein/CNAG_00061"/>
	</rdf:Bag>
	</bqbiol:is>
	
	<bqbiol:encodes>
	<rdf:Bag>
	<rdf:li rdf:resource="http://identifiers.org/kegg.reaction/R00351"/>
	</rdf:Bag>
	</bqbiol:encodes>
	</rdf:Description>
	</rdf:RDF>
	</annotation>
            </fbc:geneProduct>
      <fbc:geneProduct fbc:id="G_CNAG_03322" fbc:label="CNA03322" metaid="G_CNAG_03322">
        <annotation>
	<rdf:RDF xmlns:rdf="http://www.w3.org/1999/02/22-rdf-syntax-ns#" xmlns:bqbiol="http://biomodels.net/biology-qualifiers/">
	<rdf:Description rdf:about="#G_CNAG_03322">
              <bqbiol:is>
	<rdf:Bag>
	<rdf:li rdf:resource="http://identifiers.org/ncbiprotein/CNAG_03322"/>
	</rdf:Bag>
	</bqbiol:is>
	
	<bqbiol:encodes>
	<rdf:Bag>
	<rdf:li rdf:resource="http://identifiers.org/kegg.reaction/R01384"/>
	</rdf:Bag>
	</bqbiol:encodes>
	</rdf:Description>
	</rdf:RDF>
	</annotation>
            </fbc:geneProduct>
      <fbc:geneProduct fbc:id="G_CNAG_04896" fbc:label="CNA04896" metaid="G_CNAG_04896">
        <annotation>
	<rdf:RDF xmlns:rdf="http://www.w3.org/1999/02/22-rdf-syntax-ns#" xmlns:bqbiol="http://biomodels.net/biology-qualifiers/">
	<rdf:Description rdf:about="#G_CNAG_04896">
              <bqbiol:is>
	<rdf:Bag>
	<rdf:li rdf:resource="http://identifiers.org/ncbiprotein/CNAG_04896"/>
	</rdf:Bag>
	</bqbiol:is>
	
	<bqbiol:encodes>
	<rdf:Bag>
	<rdf:li rdf:resource="http://identifiers.org/kegg.reaction/R02918"/>
	</rdf:Bag>
	</bqbiol:encodes>
	</rdf:Description>
	</rdf:RDF>
	</annotation>
            </fbc:geneProduct>
      <fbc:geneProduct fbc:id="G_CNAG_01384" fbc:label="CNA01384" metaid="G_CNAG_01384">
        <annotation>
	<rdf:RDF xmlns:rdf="http://www.w3.org/1999/02/22-rdf-syntax-ns#" xmlns:bqbiol="http://biomodels.net/biology-qualifiers/">
	<rdf:Description rdf:about="#G_CNAG_01384">
              <bqbiol:is>
	<rdf:Bag>
	<rdf:li rdf:resource="http://identifiers.org/ncbiprotein/CNAG_01384"/>
	</rdf:Bag>
	</bqbiol:is>
	
	<bqbiol:encodes>
	<rdf:Bag/>
	</bqbiol:encodes>
	</rdf:Description>
	</rdf:RDF>
	</annotation>
            </fbc:geneProduct>
      <fbc:geneProduct fbc:id="G_CNAG_03562" fbc:label="CNA03562" metaid="G_CNAG_03562">
        <annotation>
	<rdf:RDF xmlns:rdf="http://www.w3.org/1999/02/22-rdf-syntax-ns#" xmlns:bqbiol="http://biomodels.net/biology-qualifiers/">
	<rdf:Description rdf:about="#G_CNAG_03562">
              <bqbiol:is>
	<rdf:Bag>
	<rdf:li rdf:resource="http://identifiers.org/ncbiprotein/CNAG_03562"/>
	</rdf:Bag>
	</bqbiol:is>
	
	<bqbiol:encodes>
	<rdf:Bag>
	<rdf:li rdf:resource="http://identifiers.org/kegg.reaction/R02457"/>
	<rdf:li rdf:resource="http://identifiers.org/kegg.reaction/R05861"/>
	<rdf:li rdf:resource="http://identifiers.org/kegg.reaction/R00366"/>
	<rdf:li rdf:resource="http://identifiers.org/kegg.reaction/R07400"/>
	<rdf:li rdf:resource="http://identifiers.org/kegg.reaction/R04221"/>
	<rdf:li rdf:resource="http://identifiers.org/kegg.reaction/R02894"/>
	<rdf:li rdf:resource="http://identifiers.org/kegg.reaction/R02923"/>
	</rdf:Bag>
	</bqbiol:encodes>
	</rdf:Description>
	</rdf:RDF>
	</annotation>
            </fbc:geneProduct>
      <fbc:geneProduct fbc:id="G_CNAG_06830" fbc:label="CNA06830" metaid="G_CNAG_06830">
        <annotation>
	<rdf:RDF xmlns:rdf="http://www.w3.org/1999/02/22-rdf-syntax-ns#" xmlns:bqbiol="http://biomodels.net/biology-qualifiers/">
	<rdf:Description rdf:about="#G_CNAG_06830">
              <bqbiol:is>
	<rdf:Bag>
	<rdf:li rdf:resource="http://identifiers.org/ncbiprotein/CNAG_06830"/>
	</rdf:Bag>
	</bqbiol:is>
	
	<bqbiol:encodes>
	<rdf:Bag>
	<rdf:li rdf:resource="http://identifiers.org/kegg.reaction/R01163"/>
	<rdf:li rdf:resource="http://identifiers.org/kegg.reaction/R04037"/>
	<rdf:li rdf:resource="http://identifiers.org/kegg.reaction/R01158"/>
	<rdf:li rdf:resource="http://identifiers.org/kegg.reaction/R03012"/>
	<rdf:li rdf:resource="http://identifiers.org/kegg.reaction/R04035"/>
	</rdf:Bag>
	</bqbiol:encodes>
	</rdf:Description>
	</rdf:RDF>
	</annotation>
            </fbc:geneProduct>
      <fbc:geneProduct fbc:id="G_CNAG_05740" fbc:label="CNA05740" metaid="G_CNAG_05740">
        <annotation>
	<rdf:RDF xmlns:rdf="http://www.w3.org/1999/02/22-rdf-syntax-ns#" xmlns:bqbiol="http://biomodels.net/biology-qualifiers/">
	<rdf:Description rdf:about="#G_CNAG_05740">
              <bqbiol:is>
	<rdf:Bag>
	<rdf:li rdf:resource="http://identifiers.org/ncbiprotein/CNAG_05740"/>
	</rdf:Bag>
	</bqbiol:is>
	
	<bqbiol:encodes>
	<rdf:Bag>
	<rdf:li rdf:resource="http://identifiers.org/kegg.reaction/R09844"/>
	</rdf:Bag>
	</bqbiol:encodes>
	</rdf:Description>
	</rdf:RDF>
	</annotation>
            </fbc:geneProduct>
      <fbc:geneProduct fbc:id="G_CNAG_03320" fbc:label="CNA03320" metaid="G_CNAG_03320">
        <annotation>
	<rdf:RDF xmlns:rdf="http://www.w3.org/1999/02/22-rdf-syntax-ns#" xmlns:bqbiol="http://biomodels.net/biology-qualifiers/">
	<rdf:Description rdf:about="#G_CNAG_03320">
              <bqbiol:is>
	<rdf:Bag>
	<rdf:li rdf:resource="http://identifiers.org/ncbiprotein/CNAG_03320"/>
	</rdf:Bag>
	</bqbiol:is>
	
	<bqbiol:encodes>
	<rdf:Bag>
	<rdf:li rdf:resource="http://identifiers.org/kegg.reaction/R00885"/>
	</rdf:Bag>
	</bqbiol:encodes>
	</rdf:Description>
	</rdf:RDF>
	</annotation>
            </fbc:geneProduct>
      <fbc:geneProduct fbc:id="G_CNAG_03563" fbc:label="CNA03563" metaid="G_CNAG_03563">
        <annotation>
	<rdf:RDF xmlns:rdf="http://www.w3.org/1999/02/22-rdf-syntax-ns#" xmlns:bqbiol="http://biomodels.net/biology-qualifiers/">
	<rdf:Description rdf:about="#G_CNAG_03563">
              <bqbiol:is>
	<rdf:Bag>
	<rdf:li rdf:resource="http://identifiers.org/ncbiprotein/CNAG_03563"/>
	</rdf:Bag>
	</bqbiol:is>
	
	<bqbiol:encodes>
	<rdf:Bag>
	<rdf:li rdf:resource="http://identifiers.org/kegg.reaction/R05577"/>
	</rdf:Bag>
	</bqbiol:encodes>
	</rdf:Description>
	</rdf:RDF>
	</annotation>
            </fbc:geneProduct>
      <fbc:geneProduct fbc:id="G_CNAG_02478" fbc:label="CNA02478" metaid="G_CNAG_02478">
        <annotation>
	<rdf:RDF xmlns:rdf="http://www.w3.org/1999/02/22-rdf-syntax-ns#" xmlns:bqbiol="http://biomodels.net/biology-qualifiers/">
	<rdf:Description rdf:about="#G_CNAG_02478">
              <bqbiol:is>
	<rdf:Bag>
	<rdf:li rdf:resource="http://identifiers.org/ncbiprotein/CNAG_02478"/>
	</rdf:Bag>
	</bqbiol:is>
	
	<bqbiol:encodes>
	<rdf:Bag>
	<rdf:li rdf:resource="http://identifiers.org/kegg.reaction/R01039"/>
	</rdf:Bag>
	</bqbiol:encodes>
	</rdf:Description>
	</rdf:RDF>
	</annotation>
            </fbc:geneProduct>
      <fbc:geneProduct fbc:id="G_CNAG_00057" fbc:label="CNA00057" metaid="G_CNAG_00057">
        <annotation>
	<rdf:RDF xmlns:rdf="http://www.w3.org/1999/02/22-rdf-syntax-ns#" xmlns:bqbiol="http://biomodels.net/biology-qualifiers/">
	<rdf:Description rdf:about="#G_CNAG_00057">
              <bqbiol:is>
	<rdf:Bag>
	<rdf:li rdf:resource="http://identifiers.org/ncbiprotein/CNAG_00057"/>
	</rdf:Bag>
	</bqbiol:is>
	
	<bqbiol:encodes>
	<rdf:Bag>
	<rdf:li rdf:resource="http://identifiers.org/kegg.reaction/R04780"/>
	<rdf:li rdf:resource="http://identifiers.org/kegg.reaction/R00762"/>
	<rdf:li rdf:resource="http://identifiers.org/kegg.reaction/R01845"/>
	</rdf:Bag>
	</bqbiol:encodes>
	</rdf:Description>
	</rdf:RDF>
	</annotation>
            </fbc:geneProduct>
      <fbc:geneProduct fbc:id="G_CNAG_03326" fbc:label="CNA03326" metaid="G_CNAG_03326">
        <annotation>
	<rdf:RDF xmlns:rdf="http://www.w3.org/1999/02/22-rdf-syntax-ns#" xmlns:bqbiol="http://biomodels.net/biology-qualifiers/">
	<rdf:Description rdf:about="#G_CNAG_03326">
              <bqbiol:is>
	<rdf:Bag>
	<rdf:li rdf:resource="http://identifiers.org/ncbiprotein/CNAG_03326"/>
	</rdf:Bag>
	</bqbiol:is>
	
	<bqbiol:encodes>
	<rdf:Bag>
	<rdf:li rdf:resource="http://identifiers.org/kegg.reaction/R02335"/>
	</rdf:Bag>
	</bqbiol:encodes>
	</rdf:Description>
	</rdf:RDF>
	</annotation>
            </fbc:geneProduct>
      <fbc:geneProduct fbc:id="G_CNAG_04414" fbc:label="CNA04414" metaid="G_CNAG_04414">
        <annotation>
	<rdf:RDF xmlns:rdf="http://www.w3.org/1999/02/22-rdf-syntax-ns#" xmlns:bqbiol="http://biomodels.net/biology-qualifiers/">
	<rdf:Description rdf:about="#G_CNAG_04414">
              <bqbiol:is>
	<rdf:Bag>
	<rdf:li rdf:resource="http://identifiers.org/ncbiprotein/CNAG_04414"/>
	</rdf:Bag>
	</bqbiol:is>
	
	<bqbiol:encodes>
	<rdf:Bag/>
	</bqbiol:encodes>
	</rdf:Description>
	</rdf:RDF>
	</annotation>
            </fbc:geneProduct>
      <fbc:geneProduct fbc:id="G_CNAG_02479" fbc:label="CNA02479" metaid="G_CNAG_02479">
        <annotation>
	<rdf:RDF xmlns:rdf="http://www.w3.org/1999/02/22-rdf-syntax-ns#" xmlns:bqbiol="http://biomodels.net/biology-qualifiers/">
	<rdf:Description rdf:about="#G_CNAG_02479">
              <bqbiol:is>
	<rdf:Bag>
	<rdf:li rdf:resource="http://identifiers.org/ncbiprotein/CNAG_02479"/>
	</rdf:Bag>
	</bqbiol:is>
	
	<bqbiol:encodes>
	<rdf:Bag/>
	</bqbiol:encodes>
	</rdf:Description>
	</rdf:RDF>
	</annotation>
            </fbc:geneProduct>
      <fbc:geneProduct fbc:id="G_CNAG_06839" fbc:label="CNA06839" metaid="G_CNAG_06839">
        <annotation>
	<rdf:RDF xmlns:rdf="http://www.w3.org/1999/02/22-rdf-syntax-ns#" xmlns:bqbiol="http://biomodels.net/biology-qualifiers/">
	<rdf:Description rdf:about="#G_CNAG_06839">
              <bqbiol:is>
	<rdf:Bag>
	<rdf:li rdf:resource="http://identifiers.org/ncbiprotein/CNAG_06839"/>
	</rdf:Bag>
	</bqbiol:is>
	
	<bqbiol:encodes>
	<rdf:Bag>
	<rdf:li rdf:resource="http://identifiers.org/kegg.reaction/R02056"/>
	</rdf:Bag>
	</bqbiol:encodes>
	</rdf:Description>
	</rdf:RDF>
	</annotation>
            </fbc:geneProduct>
      <fbc:geneProduct fbc:id="G_CNAG_05509" fbc:label="CNA05509" metaid="G_CNAG_05509">
        <annotation>
	<rdf:RDF xmlns:rdf="http://www.w3.org/1999/02/22-rdf-syntax-ns#" xmlns:bqbiol="http://biomodels.net/biology-qualifiers/">
	<rdf:Description rdf:about="#G_CNAG_05509">
              <bqbiol:is>
	<rdf:Bag>
	<rdf:li rdf:resource="http://identifiers.org/ncbiprotein/CNAG_05509"/>
	</rdf:Bag>
	</bqbiol:is>
	
	<bqbiol:encodes>
	<rdf:Bag>
	<rdf:li rdf:resource="http://identifiers.org/kegg.reaction/R03457"/>
	</rdf:Bag>
	</bqbiol:encodes>
	</rdf:Description>
	</rdf:RDF>
	</annotation>
            </fbc:geneProduct>
      <fbc:geneProduct fbc:id="G_CNAG_04659" fbc:label="CNA04659" metaid="G_CNAG_04659">
        <annotation>
	<rdf:RDF xmlns:rdf="http://www.w3.org/1999/02/22-rdf-syntax-ns#" xmlns:bqbiol="http://biomodels.net/biology-qualifiers/">
	<rdf:Description rdf:about="#G_CNAG_04659">
              <bqbiol:is>
	<rdf:Bag>
	<rdf:li rdf:resource="http://identifiers.org/ncbiprotein/CNAG_04659"/>
	</rdf:Bag>
	</bqbiol:is>
	
	<bqbiol:encodes>
	<rdf:Bag>
	<rdf:li rdf:resource="http://identifiers.org/kegg.reaction/R01377"/>
	<rdf:li rdf:resource="http://identifiers.org/kegg.reaction/R00014"/>
	<rdf:li rdf:resource="http://identifiers.org/kegg.reaction/R00224"/>
	<rdf:li rdf:resource="http://identifiers.org/kegg.reaction/R01974"/>
	<rdf:li rdf:resource="http://identifiers.org/kegg.reaction/R00755"/>
	</rdf:Bag>
	</bqbiol:encodes>
	</rdf:Description>
	</rdf:RDF>
	</annotation>
            </fbc:geneProduct>
      <fbc:geneProduct fbc:id="G_CNAG_01380" fbc:label="CNA01380" metaid="G_CNAG_01380">
        <annotation>
	<rdf:RDF xmlns:rdf="http://www.w3.org/1999/02/22-rdf-syntax-ns#" xmlns:bqbiol="http://biomodels.net/biology-qualifiers/">
	<rdf:Description rdf:about="#G_CNAG_01380">
              <bqbiol:is>
	<rdf:Bag>
	<rdf:li rdf:resource="http://identifiers.org/ncbiprotein/CNAG_01380"/>
	</rdf:Bag>
	</bqbiol:is>
	
	<bqbiol:encodes>
	<rdf:Bag>
	<rdf:li rdf:resource="http://identifiers.org/kegg.reaction/R02055"/>
	</rdf:Bag>
	</bqbiol:encodes>
	</rdf:Description>
	</rdf:RDF>
	</annotation>
            </fbc:geneProduct>
      <fbc:geneProduct fbc:id="G_CNAG_00293" fbc:label="CNA00293" metaid="G_CNAG_00293">
        <annotation>
	<rdf:RDF xmlns:rdf="http://www.w3.org/1999/02/22-rdf-syntax-ns#" xmlns:bqbiol="http://biomodels.net/biology-qualifiers/">
	<rdf:Description rdf:about="#G_CNAG_00293">
              <bqbiol:is>
	<rdf:Bag>
	<rdf:li rdf:resource="http://identifiers.org/ncbiprotein/CNAG_00293"/>
	</rdf:Bag>
	</bqbiol:is>
	
	<bqbiol:encodes>
	<rdf:Bag>
	<rdf:li rdf:resource="http://identifiers.org/kegg.reaction/R00335"/>
	</rdf:Bag>
	</bqbiol:encodes>
	</rdf:Description>
	</rdf:RDF>
	</annotation>
            </fbc:geneProduct>
      <fbc:geneProduct fbc:id="G_CNAG_03311" fbc:label="CNA03311" metaid="G_CNAG_03311">
        <annotation>
	<rdf:RDF xmlns:rdf="http://www.w3.org/1999/02/22-rdf-syntax-ns#" xmlns:bqbiol="http://biomodels.net/biology-qualifiers/">
	<rdf:Description rdf:about="#G_CNAG_03311">
              <bqbiol:is>
	<rdf:Bag>
	<rdf:li rdf:resource="http://identifiers.org/ncbiprotein/CNAG_03311"/>
	</rdf:Bag>
	</bqbiol:is>
	
	<bqbiol:encodes>
	<rdf:Bag>
	<rdf:li rdf:resource="http://identifiers.org/kegg.reaction/R01978"/>
	</rdf:Bag>
	</bqbiol:encodes>
	</rdf:Description>
	</rdf:RDF>
	</annotation>
            </fbc:geneProduct>
      <fbc:geneProduct fbc:id="G_CNAG_05731" fbc:label="CNA05731" metaid="G_CNAG_05731">
        <annotation>
	<rdf:RDF xmlns:rdf="http://www.w3.org/1999/02/22-rdf-syntax-ns#" xmlns:bqbiol="http://biomodels.net/biology-qualifiers/">
	<rdf:Description rdf:about="#G_CNAG_05731">
              <bqbiol:is>
	<rdf:Bag>
	<rdf:li rdf:resource="http://identifiers.org/ncbiprotein/CNAG_05731"/>
	</rdf:Bag>
	</bqbiol:is>
	
	<bqbiol:encodes>
	<rdf:Bag>
	<rdf:li rdf:resource="http://identifiers.org/kegg.reaction/R08349"/>
	<rdf:li rdf:resource="http://identifiers.org/kegg.reaction/R03871"/>
	<rdf:li rdf:resource="http://identifiers.org/kegg.reaction/R02657"/>
	<rdf:li rdf:resource="http://identifiers.org/kegg.reaction/R02125"/>
	<rdf:li rdf:resource="http://identifiers.org/kegg.reaction/R08408"/>
	<rdf:li rdf:resource="http://identifiers.org/kegg.reaction/R04085"/>
	<rdf:li rdf:resource="http://identifiers.org/kegg.reaction/R04904"/>
	<rdf:li rdf:resource="http://identifiers.org/kegg.reaction/R08384"/>
	<rdf:li rdf:resource="http://identifiers.org/kegg.reaction/R01709"/>
	</rdf:Bag>
	</bqbiol:encodes>
	</rdf:Description>
	</rdf:RDF>
	</annotation>
            </fbc:geneProduct>
      <fbc:geneProduct fbc:id="G_CNAG_04640" fbc:label="CNA04640" metaid="G_CNAG_04640">
        <annotation>
	<rdf:RDF xmlns:rdf="http://www.w3.org/1999/02/22-rdf-syntax-ns#" xmlns:bqbiol="http://biomodels.net/biology-qualifiers/">
	<rdf:Description rdf:about="#G_CNAG_04640">
              <bqbiol:is>
	<rdf:Bag>
	<rdf:li rdf:resource="http://identifiers.org/ncbiprotein/CNAG_04640"/>
	</rdf:Bag>
	</bqbiol:is>
	
	<bqbiol:encodes>
	<rdf:Bag>
	<rdf:li rdf:resource="http://identifiers.org/kegg.reaction/R00352"/>
	</rdf:Bag>
	</bqbiol:encodes>
	</rdf:Description>
	</rdf:RDF>
	</annotation>
            </fbc:geneProduct>
      <fbc:geneProduct fbc:id="G_CNAG_02465" fbc:label="CNA02465" metaid="G_CNAG_02465">
        <annotation>
	<rdf:RDF xmlns:rdf="http://www.w3.org/1999/02/22-rdf-syntax-ns#" xmlns:bqbiol="http://biomodels.net/biology-qualifiers/">
	<rdf:Description rdf:about="#G_CNAG_02465">
              <bqbiol:is>
	<rdf:Bag>
	<rdf:li rdf:resource="http://identifiers.org/ncbiprotein/CNAG_02465"/>
	</rdf:Bag>
	</bqbiol:is>
	
	<bqbiol:encodes>
	<rdf:Bag/>
	</bqbiol:encodes>
	</rdf:Description>
	</rdf:RDF>
	</annotation>
            </fbc:geneProduct>
      <fbc:geneProduct fbc:id="G_CNAG_02222" fbc:label="CNA02222" metaid="G_CNAG_02222">
        <annotation>
	<rdf:RDF xmlns:rdf="http://www.w3.org/1999/02/22-rdf-syntax-ns#" xmlns:bqbiol="http://biomodels.net/biology-qualifiers/">
	<rdf:Description rdf:about="#G_CNAG_02222">
              <bqbiol:is>
	<rdf:Bag>
	<rdf:li rdf:resource="http://identifiers.org/ncbiprotein/CNAG_02222"/>
	</rdf:Bag>
	</bqbiol:is>
	
	<bqbiol:encodes>
	<rdf:Bag>
	<rdf:li rdf:resource="http://identifiers.org/kegg.reaction/R04231"/>
	</rdf:Bag>
	</bqbiol:encodes>
	</rdf:Description>
	</rdf:RDF>
	</annotation>
            </fbc:geneProduct>
      <fbc:geneProduct fbc:id="G_CNAG_02464" fbc:label="CNA02464" metaid="G_CNAG_02464">
        <annotation>
	<rdf:RDF xmlns:rdf="http://www.w3.org/1999/02/22-rdf-syntax-ns#" xmlns:bqbiol="http://biomodels.net/biology-qualifiers/">
	<rdf:Description rdf:about="#G_CNAG_02464">
              <bqbiol:is>
	<rdf:Bag>
	<rdf:li rdf:resource="http://identifiers.org/ncbiprotein/CNAG_02464"/>
	</rdf:Bag>
	</bqbiol:is>
	
	<bqbiol:encodes>
	<rdf:Bag>
	<rdf:li rdf:resource="http://identifiers.org/kegg.reaction/R00251"/>
	</rdf:Bag>
	</bqbiol:encodes>
	</rdf:Description>
	</rdf:RDF>
	</annotation>
            </fbc:geneProduct>
      <fbc:geneProduct fbc:id="G_CNAG_05978" fbc:label="CNA05978" metaid="G_CNAG_05978">
        <annotation>
	<rdf:RDF xmlns:rdf="http://www.w3.org/1999/02/22-rdf-syntax-ns#" xmlns:bqbiol="http://biomodels.net/biology-qualifiers/">
	<rdf:Description rdf:about="#G_CNAG_05978">
              <bqbiol:is>
	<rdf:Bag>
	<rdf:li rdf:resource="http://identifiers.org/ncbiprotein/CNAG_05978"/>
	</rdf:Bag>
	</bqbiol:is>
	
	<bqbiol:encodes>
	<rdf:Bag>
	<rdf:li rdf:resource="http://identifiers.org/kegg.reaction/R05578"/>
	</rdf:Bag>
	</bqbiol:encodes>
	</rdf:Description>
	</rdf:RDF>
	</annotation>
            </fbc:geneProduct>
      <fbc:geneProduct fbc:id="G_CNAG_04647" fbc:label="CNA04647" metaid="G_CNAG_04647">
        <annotation>
	<rdf:RDF xmlns:rdf="http://www.w3.org/1999/02/22-rdf-syntax-ns#" xmlns:bqbiol="http://biomodels.net/biology-qualifiers/">
	<rdf:Description rdf:about="#G_CNAG_04647">
              <bqbiol:is>
	<rdf:Bag>
	<rdf:li rdf:resource="http://identifiers.org/ncbiprotein/CNAG_04647"/>
	</rdf:Bag>
	</bqbiol:is>
	
	<bqbiol:encodes>
	<rdf:Bag>
	<rdf:li rdf:resource="http://identifiers.org/kegg.reaction/R10994"/>
	<rdf:li rdf:resource="http://identifiers.org/kegg.reaction/R00497"/>
	</rdf:Bag>
	</bqbiol:encodes>
	</rdf:Description>
	</rdf:RDF>
	</annotation>
            </fbc:geneProduct>
      <fbc:geneProduct fbc:id="G_CNAG_00289" fbc:label="CNA00289" metaid="G_CNAG_00289">
        <annotation>
	<rdf:RDF xmlns:rdf="http://www.w3.org/1999/02/22-rdf-syntax-ns#" xmlns:bqbiol="http://biomodels.net/biology-qualifiers/">
	<rdf:Description rdf:about="#G_CNAG_00289">
              <bqbiol:is>
	<rdf:Bag>
	<rdf:li rdf:resource="http://identifiers.org/ncbiprotein/CNAG_00289"/>
	</rdf:Bag>
	</bqbiol:is>
	
	<bqbiol:encodes>
	<rdf:Bag>
	<rdf:li rdf:resource="http://identifiers.org/kegg.reaction/R12085"/>
	</rdf:Bag>
	</bqbiol:encodes>
	</rdf:Description>
	</rdf:RDF>
	</annotation>
            </fbc:geneProduct>
      <fbc:geneProduct fbc:id="G_CNAG_05739" fbc:label="CNA05739" metaid="G_CNAG_05739">
        <annotation>
	<rdf:RDF xmlns:rdf="http://www.w3.org/1999/02/22-rdf-syntax-ns#" xmlns:bqbiol="http://biomodels.net/biology-qualifiers/">
	<rdf:Description rdf:about="#G_CNAG_05739">
              <bqbiol:is>
	<rdf:Bag>
	<rdf:li rdf:resource="http://identifiers.org/ncbiprotein/CNAG_05739"/>
	</rdf:Bag>
	</bqbiol:is>
	
	<bqbiol:encodes>
	<rdf:Bag>
	<rdf:li rdf:resource="http://identifiers.org/kegg.reaction/R01519"/>
	<rdf:li rdf:resource="http://identifiers.org/kegg.reaction/R02933"/>
	</rdf:Bag>
	</bqbiol:encodes>
	</rdf:Description>
	</rdf:RDF>
	</annotation>
            </fbc:geneProduct>
      <fbc:geneProduct fbc:id="G_CNAG_02229" fbc:label="CNA02229" metaid="G_CNAG_02229">
        <annotation>
	<rdf:RDF xmlns:rdf="http://www.w3.org/1999/02/22-rdf-syntax-ns#" xmlns:bqbiol="http://biomodels.net/biology-qualifiers/">
	<rdf:Description rdf:about="#G_CNAG_02229">
              <bqbiol:is>
	<rdf:Bag>
	<rdf:li rdf:resource="http://identifiers.org/ncbiprotein/CNAG_02229"/>
	</rdf:Bag>
	</bqbiol:is>
	
	<bqbiol:encodes>
	<rdf:Bag>
	<rdf:li rdf:resource="http://identifiers.org/kegg.reaction/R09844"/>
	</rdf:Bag>
	</bqbiol:encodes>
	</rdf:Description>
	</rdf:RDF>
	</annotation>
            </fbc:geneProduct>
      <fbc:geneProduct fbc:id="G_CNAG_06829" fbc:label="CNA06829" metaid="G_CNAG_06829">
        <annotation>
	<rdf:RDF xmlns:rdf="http://www.w3.org/1999/02/22-rdf-syntax-ns#" xmlns:bqbiol="http://biomodels.net/biology-qualifiers/">
	<rdf:Description rdf:about="#G_CNAG_06829">
              <bqbiol:is>
	<rdf:Bag>
	<rdf:li rdf:resource="http://identifiers.org/ncbiprotein/CNAG_06829"/>
	</rdf:Bag>
	</bqbiol:is>
	
	<bqbiol:encodes>
	<rdf:Bag>
	<rdf:li rdf:resource="http://identifiers.org/kegg.reaction/R02874"/>
	</rdf:Bag>
	</bqbiol:encodes>
	</rdf:Description>
	</rdf:RDF>
	</annotation>
            </fbc:geneProduct>
      <fbc:geneProduct fbc:id="G_CNAG_07917" fbc:label="CNA07917" metaid="G_CNAG_07917">
        <annotation>
	<rdf:RDF xmlns:rdf="http://www.w3.org/1999/02/22-rdf-syntax-ns#" xmlns:bqbiol="http://biomodels.net/biology-qualifiers/">
	<rdf:Description rdf:about="#G_CNAG_07917">
              <bqbiol:is>
	<rdf:Bag>
	<rdf:li rdf:resource="http://identifiers.org/ncbiprotein/CNAG_07917"/>
	</rdf:Bag>
	</bqbiol:is>
	
	<bqbiol:encodes>
	<rdf:Bag/>
	</bqbiol:encodes>
	</rdf:Description>
	</rdf:RDF>
	</annotation>
            </fbc:geneProduct>
      <fbc:geneProduct fbc:id="G_CNAG_05737" fbc:label="CNA05737" metaid="G_CNAG_05737">
        <annotation>
	<rdf:RDF xmlns:rdf="http://www.w3.org/1999/02/22-rdf-syntax-ns#" xmlns:bqbiol="http://biomodels.net/biology-qualifiers/">
	<rdf:Description rdf:about="#G_CNAG_05737">
              <bqbiol:is>
	<rdf:Bag>
	<rdf:li rdf:resource="http://identifiers.org/ncbiprotein/CNAG_05737"/>
	</rdf:Bag>
	</bqbiol:is>
	
	<bqbiol:encodes>
	<rdf:Bag/>
	</bqbiol:encodes>
	</rdf:Description>
	</rdf:RDF>
	</annotation>
            </fbc:geneProduct>
      <fbc:geneProduct fbc:id="G_CNAG_03559" fbc:label="CNA03559" metaid="G_CNAG_03559">
        <annotation>
	<rdf:RDF xmlns:rdf="http://www.w3.org/1999/02/22-rdf-syntax-ns#" xmlns:bqbiol="http://biomodels.net/biology-qualifiers/">
	<rdf:Description rdf:about="#G_CNAG_03559">
              <bqbiol:is>
	<rdf:Bag>
	<rdf:li rdf:resource="http://identifiers.org/ncbiprotein/CNAG_03559"/>
	</rdf:Bag>
	</bqbiol:is>
	
	<bqbiol:encodes>
	<rdf:Bag/>
	</bqbiol:encodes>
	</rdf:Description>
	</rdf:RDF>
	</annotation>
            </fbc:geneProduct>
      <fbc:geneProduct fbc:id="G_CNAG_00040" fbc:label="CNA00040" metaid="G_CNAG_00040">
        <annotation>
	<rdf:RDF xmlns:rdf="http://www.w3.org/1999/02/22-rdf-syntax-ns#" xmlns:bqbiol="http://biomodels.net/biology-qualifiers/">
	<rdf:Description rdf:about="#G_CNAG_00040">
              <bqbiol:is>
	<rdf:Bag>
	<rdf:li rdf:resource="http://identifiers.org/ncbiprotein/CNAG_00040"/>
	</rdf:Bag>
	</bqbiol:is>
	
	<bqbiol:encodes>
	<rdf:Bag>
	<rdf:li rdf:resource="http://identifiers.org/kegg.reaction/R12120"/>
	<rdf:li rdf:resource="http://identifiers.org/kegg.reaction/R12119"/>
	<rdf:li rdf:resource="http://identifiers.org/kegg.reaction/R12121"/>
	<rdf:li rdf:resource="http://identifiers.org/kegg.reaction/R05731"/>
	<rdf:li rdf:resource="http://identifiers.org/kegg.reaction/R12118"/>
	<rdf:li rdf:resource="http://identifiers.org/kegg.reaction/R05640"/>
	</rdf:Bag>
	</bqbiol:encodes>
	</rdf:Description>
	</rdf:RDF>
	</annotation>
            </fbc:geneProduct>
      <fbc:geneProduct fbc:id="G_CNAG_03542" fbc:label="CNA03542" metaid="G_CNAG_03542">
        <annotation>
	<rdf:RDF xmlns:rdf="http://www.w3.org/1999/02/22-rdf-syntax-ns#" xmlns:bqbiol="http://biomodels.net/biology-qualifiers/">
	<rdf:Description rdf:about="#G_CNAG_03542">
              <bqbiol:is>
	<rdf:Bag>
	<rdf:li rdf:resource="http://identifiers.org/ncbiprotein/CNAG_03542"/>
	</rdf:Bag>
	</bqbiol:is>
	
	<bqbiol:encodes>
	<rdf:Bag>
	<rdf:li rdf:resource="http://identifiers.org/kegg.reaction/R00551"/>
	</rdf:Bag>
	</bqbiol:encodes>
	</rdf:Description>
	</rdf:RDF>
	</annotation>
            </fbc:geneProduct>
      <fbc:geneProduct fbc:id="G_CNAG_03785" fbc:label="CNA03785" metaid="G_CNAG_03785">
        <annotation>
	<rdf:RDF xmlns:rdf="http://www.w3.org/1999/02/22-rdf-syntax-ns#" xmlns:bqbiol="http://biomodels.net/biology-qualifiers/">
	<rdf:Description rdf:about="#G_CNAG_03785">
              <bqbiol:is>
	<rdf:Bag>
	<rdf:li rdf:resource="http://identifiers.org/ncbiprotein/CNAG_03785"/>
	</rdf:Bag>
	</bqbiol:is>
	
	<bqbiol:encodes>
	<rdf:Bag>
	<rdf:li rdf:resource="http://identifiers.org/kegg.reaction/R00010"/>
	</rdf:Bag>
	</bqbiol:encodes>
	</rdf:Description>
	</rdf:RDF>
	</annotation>
            </fbc:geneProduct>
      <fbc:geneProduct fbc:id="G_CNAG_00032" fbc:label="CNA00032" metaid="G_CNAG_00032">
        <annotation>
	<rdf:RDF xmlns:rdf="http://www.w3.org/1999/02/22-rdf-syntax-ns#" xmlns:bqbiol="http://biomodels.net/biology-qualifiers/">
	<rdf:Description rdf:about="#G_CNAG_00032">
              <bqbiol:is>
	<rdf:Bag>
	<rdf:li rdf:resource="http://identifiers.org/ncbiprotein/CNAG_00032"/>
	</rdf:Bag>
	</bqbiol:is>
	
	<bqbiol:encodes>
	<rdf:Bag>
	<rdf:li rdf:resource="http://identifiers.org/kegg.reaction/R02261"/>
	</rdf:Bag>
	</bqbiol:encodes>
	</rdf:Description>
	</rdf:RDF>
	</annotation>
            </fbc:geneProduct>
      <fbc:geneProduct fbc:id="G_CNAG_04632" fbc:label="CNA04632" metaid="G_CNAG_04632">
        <annotation>
	<rdf:RDF xmlns:rdf="http://www.w3.org/1999/02/22-rdf-syntax-ns#" xmlns:bqbiol="http://biomodels.net/biology-qualifiers/">
	<rdf:Description rdf:about="#G_CNAG_04632">
              <bqbiol:is>
	<rdf:Bag>
	<rdf:li rdf:resource="http://identifiers.org/ncbiprotein/CNAG_04632"/>
	</rdf:Bag>
	</bqbiol:is>
	
	<bqbiol:encodes>
	<rdf:Bag/>
	</bqbiol:encodes>
	</rdf:Description>
	</rdf:RDF>
	</annotation>
            </fbc:geneProduct>
      <fbc:geneProduct fbc:id="G_CNAG_01123" fbc:label="CNA01123" metaid="G_CNAG_01123">
        <annotation>
	<rdf:RDF xmlns:rdf="http://www.w3.org/1999/02/22-rdf-syntax-ns#" xmlns:bqbiol="http://biomodels.net/biology-qualifiers/">
	<rdf:Description rdf:about="#G_CNAG_01123">
              <bqbiol:is>
	<rdf:Bag>
	<rdf:li rdf:resource="http://identifiers.org/ncbiprotein/CNAG_01123"/>
	</rdf:Bag>
	</bqbiol:is>
	
	<bqbiol:encodes>
	<rdf:Bag>
	<rdf:li rdf:resource="http://identifiers.org/kegg.reaction/R09377"/>
	</rdf:Bag>
	</bqbiol:encodes>
	</rdf:Description>
	</rdf:RDF>
	</annotation>
            </fbc:geneProduct>
      <fbc:geneProduct fbc:id="G_CNAG_01364" fbc:label="CNA01364" metaid="G_CNAG_01364">
        <annotation>
	<rdf:RDF xmlns:rdf="http://www.w3.org/1999/02/22-rdf-syntax-ns#" xmlns:bqbiol="http://biomodels.net/biology-qualifiers/">
	<rdf:Description rdf:about="#G_CNAG_01364">
              <bqbiol:is>
	<rdf:Bag>
	<rdf:li rdf:resource="http://identifiers.org/ncbiprotein/CNAG_01364"/>
	</rdf:Bag>
	</bqbiol:is>
	
	<bqbiol:encodes>
	<rdf:Bag>
	<rdf:li rdf:resource="http://identifiers.org/kegg.reaction/R02090"/>
	<rdf:li rdf:resource="http://identifiers.org/kegg.reaction/R00332"/>
	<rdf:li rdf:resource="http://identifiers.org/kegg.reaction/R12852"/>
	</rdf:Bag>
	</bqbiol:encodes>
	</rdf:Description>
	</rdf:RDF>
	</annotation>
            </fbc:geneProduct>
      <fbc:geneProduct fbc:id="G_CNAG_05725" fbc:label="CNA05725" metaid="G_CNAG_05725">
        <annotation>
	<rdf:RDF xmlns:rdf="http://www.w3.org/1999/02/22-rdf-syntax-ns#" xmlns:bqbiol="http://biomodels.net/biology-qualifiers/">
	<rdf:Description rdf:about="#G_CNAG_05725">
              <bqbiol:is>
	<rdf:Bag>
	<rdf:li rdf:resource="http://identifiers.org/ncbiprotein/CNAG_05725"/>
	</rdf:Bag>
	</bqbiol:is>
	
	<bqbiol:encodes>
	<rdf:Bag>
	<rdf:li rdf:resource="http://identifiers.org/kegg.reaction/R05071"/>
	<rdf:li rdf:resource="http://identifiers.org/kegg.reaction/R04439"/>
	<rdf:li rdf:resource="http://identifiers.org/kegg.reaction/R05069"/>
	<rdf:li rdf:resource="http://identifiers.org/kegg.reaction/R04440"/>
	<rdf:li rdf:resource="http://identifiers.org/kegg.reaction/R03051"/>
	<rdf:li rdf:resource="http://identifiers.org/kegg.reaction/R05068"/>
	</rdf:Bag>
	</bqbiol:encodes>
	</rdf:Description>
	</rdf:RDF>
	</annotation>
            </fbc:geneProduct>
      <fbc:geneProduct fbc:id="G_CNAG_07902" fbc:label="CNA07902" metaid="G_CNAG_07902">
        <annotation>
	<rdf:RDF xmlns:rdf="http://www.w3.org/1999/02/22-rdf-syntax-ns#" xmlns:bqbiol="http://biomodels.net/biology-qualifiers/">
	<rdf:Description rdf:about="#G_CNAG_07902">
              <bqbiol:is>
	<rdf:Bag>
	<rdf:li rdf:resource="http://identifiers.org/ncbiprotein/CNAG_07902"/>
	</rdf:Bag>
	</bqbiol:is>
	
	<bqbiol:encodes>
	<rdf:Bag/>
	</bqbiol:encodes>
	</rdf:Description>
	</rdf:RDF>
	</annotation>
            </fbc:geneProduct>
      <fbc:geneProduct fbc:id="G_CNAG_02455" fbc:label="CNA02455" metaid="G_CNAG_02455">
        <annotation>
	<rdf:RDF xmlns:rdf="http://www.w3.org/1999/02/22-rdf-syntax-ns#" xmlns:bqbiol="http://biomodels.net/biology-qualifiers/">
	<rdf:Description rdf:about="#G_CNAG_02455">
              <bqbiol:is>
	<rdf:Bag>
	<rdf:li rdf:resource="http://identifiers.org/ncbiprotein/CNAG_02455"/>
	</rdf:Bag>
	</bqbiol:is>
	
	<bqbiol:encodes>
	<rdf:Bag/>
	</bqbiol:encodes>
	</rdf:Description>
	</rdf:RDF>
	</annotation>
            </fbc:geneProduct>
      <fbc:geneProduct fbc:id="G_CNAG_05722" fbc:label="CNA05722" metaid="G_CNAG_05722">
        <annotation>
	<rdf:RDF xmlns:rdf="http://www.w3.org/1999/02/22-rdf-syntax-ns#" xmlns:bqbiol="http://biomodels.net/biology-qualifiers/">
	<rdf:Description rdf:about="#G_CNAG_05722">
              <bqbiol:is>
	<rdf:Bag>
	<rdf:li rdf:resource="http://identifiers.org/ncbiprotein/CNAG_05722"/>
	</rdf:Bag>
	</bqbiol:is>
	
	<bqbiol:encodes>
	<rdf:Bag>
	<rdf:li rdf:resource="http://identifiers.org/kegg.reaction/R03038"/>
	</rdf:Bag>
	</bqbiol:encodes>
	</rdf:Description>
	</rdf:RDF>
	</annotation>
            </fbc:geneProduct>
      <fbc:geneProduct fbc:id="G_CNAG_01127" fbc:label="CNA01127" metaid="G_CNAG_01127">
        <annotation>
	<rdf:RDF xmlns:rdf="http://www.w3.org/1999/02/22-rdf-syntax-ns#" xmlns:bqbiol="http://biomodels.net/biology-qualifiers/">
	<rdf:Description rdf:about="#G_CNAG_01127">
              <bqbiol:is>
	<rdf:Bag>
	<rdf:li rdf:resource="http://identifiers.org/ncbiprotein/CNAG_01127"/>
	</rdf:Bag>
	</bqbiol:is>
	
	<bqbiol:encodes>
	<rdf:Bag>
	<rdf:li rdf:resource="http://identifiers.org/kegg.reaction/R05577"/>
	</rdf:Bag>
	</bqbiol:encodes>
	</rdf:Description>
	</rdf:RDF>
	</annotation>
            </fbc:geneProduct>
      <fbc:geneProduct fbc:id="G_CNAG_06812" fbc:label="CNA06812" metaid="G_CNAG_06812">
        <annotation>
	<rdf:RDF xmlns:rdf="http://www.w3.org/1999/02/22-rdf-syntax-ns#" xmlns:bqbiol="http://biomodels.net/biology-qualifiers/">
	<rdf:Description rdf:about="#G_CNAG_06812">
              <bqbiol:is>
	<rdf:Bag>
	<rdf:li rdf:resource="http://identifiers.org/ncbiprotein/CNAG_06812"/>
	</rdf:Bag>
	</bqbiol:is>
	
	<bqbiol:encodes>
	<rdf:Bag>
	<rdf:li rdf:resource="http://identifiers.org/kegg.reaction/R02051"/>
	<rdf:li rdf:resource="http://identifiers.org/kegg.reaction/R01310"/>
	</rdf:Bag>
	</bqbiol:encodes>
	</rdf:Description>
	</rdf:RDF>
	</annotation>
            </fbc:geneProduct>
      <fbc:geneProduct fbc:id="G_CNAG_05723" fbc:label="CNA05723" metaid="G_CNAG_05723">
        <annotation>
	<rdf:RDF xmlns:rdf="http://www.w3.org/1999/02/22-rdf-syntax-ns#" xmlns:bqbiol="http://biomodels.net/biology-qualifiers/">
	<rdf:Description rdf:about="#G_CNAG_05723">
              <bqbiol:is>
	<rdf:Bag>
	<rdf:li rdf:resource="http://identifiers.org/ncbiprotein/CNAG_05723"/>
	</rdf:Bag>
	</bqbiol:is>
	
	<bqbiol:encodes>
	<rdf:Bag>
	<rdf:li rdf:resource="http://identifiers.org/kegg.reaction/R08306"/>
	<rdf:li rdf:resource="http://identifiers.org/kegg.reaction/R08281"/>
	<rdf:li rdf:resource="http://identifiers.org/kegg.reaction/R08310"/>
	<rdf:li rdf:resource="http://identifiers.org/kegg.reaction/R00754"/>
	<rdf:li rdf:resource="http://identifiers.org/kegg.reaction/R08558"/>
	<rdf:li rdf:resource="http://identifiers.org/kegg.reaction/R08557"/>
	<rdf:li rdf:resource="http://identifiers.org/kegg.reaction/R10783"/>
	<rdf:li rdf:resource="http://identifiers.org/kegg.reaction/R04880"/>
	</rdf:Bag>
	</bqbiol:encodes>
	</rdf:Description>
	</rdf:RDF>
	</annotation>
            </fbc:geneProduct>
      <fbc:geneProduct fbc:id="G_CNAG_01129" fbc:label="CNA01129" metaid="G_CNAG_01129">
        <annotation>
	<rdf:RDF xmlns:rdf="http://www.w3.org/1999/02/22-rdf-syntax-ns#" xmlns:bqbiol="http://biomodels.net/biology-qualifiers/">
	<rdf:Description rdf:about="#G_CNAG_01129">
              <bqbiol:is>
	<rdf:Bag>
	<rdf:li rdf:resource="http://identifiers.org/ncbiprotein/CNAG_01129"/>
	</rdf:Bag>
	</bqbiol:is>
	
	<bqbiol:encodes>
	<rdf:Bag>
	<rdf:li rdf:resource="http://identifiers.org/kegg.reaction/R03199"/>
	</rdf:Bag>
	</bqbiol:encodes>
	</rdf:Description>
	</rdf:RDF>
	</annotation>
            </fbc:geneProduct>
      <fbc:geneProduct fbc:id="G_CNAG_01128" fbc:label="CNA01128" metaid="G_CNAG_01128">
        <annotation>
	<rdf:RDF xmlns:rdf="http://www.w3.org/1999/02/22-rdf-syntax-ns#" xmlns:bqbiol="http://biomodels.net/biology-qualifiers/">
	<rdf:Description rdf:about="#G_CNAG_01128">
              <bqbiol:is>
	<rdf:Bag>
	<rdf:li rdf:resource="http://identifiers.org/ncbiprotein/CNAG_01128"/>
	</rdf:Bag>
	</bqbiol:is>
	
	<bqbiol:encodes>
	<rdf:Bag>
	<rdf:li rdf:resource="http://identifiers.org/kegg.reaction/R01736"/>
	</rdf:Bag>
	</bqbiol:encodes>
	</rdf:Description>
	</rdf:RDF>
	</annotation>
            </fbc:geneProduct>
      <fbc:geneProduct fbc:id="G_CNAG_02217" fbc:label="CNA02217" metaid="G_CNAG_02217">
        <annotation>
	<rdf:RDF xmlns:rdf="http://www.w3.org/1999/02/22-rdf-syntax-ns#" xmlns:bqbiol="http://biomodels.net/biology-qualifiers/">
	<rdf:Description rdf:about="#G_CNAG_02217">
              <bqbiol:is>
	<rdf:Bag>
	<rdf:li rdf:resource="http://identifiers.org/ncbiprotein/CNAG_02217"/>
	</rdf:Bag>
	</bqbiol:is>
	
	<bqbiol:encodes>
	<rdf:Bag>
	<rdf:li rdf:resource="http://identifiers.org/kegg.reaction/R02335"/>
	</rdf:Bag>
	</bqbiol:encodes>
	</rdf:Description>
	</rdf:RDF>
	</annotation>
            </fbc:geneProduct>
      <fbc:geneProduct fbc:id="G_CNAG_07908" fbc:label="CNA07908" metaid="G_CNAG_07908">
        <annotation>
	<rdf:RDF xmlns:rdf="http://www.w3.org/1999/02/22-rdf-syntax-ns#" xmlns:bqbiol="http://biomodels.net/biology-qualifiers/">
	<rdf:Description rdf:about="#G_CNAG_07908">
              <bqbiol:is>
	<rdf:Bag>
	<rdf:li rdf:resource="http://identifiers.org/ncbiprotein/CNAG_07908"/>
	</rdf:Bag>
	</bqbiol:is>
	
	<bqbiol:encodes>
	<rdf:Bag>
	<rdf:li rdf:resource="http://identifiers.org/kegg.reaction/R03444"/>
	</rdf:Bag>
	</bqbiol:encodes>
	</rdf:Description>
	</rdf:RDF>
	</annotation>
            </fbc:geneProduct>
      <fbc:geneProduct fbc:id="G_CNAG_00270" fbc:label="CNA00270" metaid="G_CNAG_00270">
        <annotation>
	<rdf:RDF xmlns:rdf="http://www.w3.org/1999/02/22-rdf-syntax-ns#" xmlns:bqbiol="http://biomodels.net/biology-qualifiers/">
	<rdf:Description rdf:about="#G_CNAG_00270">
              <bqbiol:is>
	<rdf:Bag>
	<rdf:li rdf:resource="http://identifiers.org/ncbiprotein/CNAG_00270"/>
	</rdf:Bag>
	</bqbiol:is>
	
	<bqbiol:encodes>
	<rdf:Bag/>
	</bqbiol:encodes>
	</rdf:Description>
	</rdf:RDF>
	</annotation>
            </fbc:geneProduct>
      <fbc:geneProduct fbc:id="G_CNAG_04862" fbc:label="CNA04862" metaid="G_CNAG_04862">
        <annotation>
	<rdf:RDF xmlns:rdf="http://www.w3.org/1999/02/22-rdf-syntax-ns#" xmlns:bqbiol="http://biomodels.net/biology-qualifiers/">
	<rdf:Description rdf:about="#G_CNAG_04862">
              <bqbiol:is>
	<rdf:Bag>
	<rdf:li rdf:resource="http://identifiers.org/ncbiprotein/CNAG_04862"/>
	</rdf:Bag>
	</bqbiol:is>
	
	<bqbiol:encodes>
	<rdf:Bag>
	<rdf:li rdf:resource="http://identifiers.org/kegg.reaction/R00243"/>
	<rdf:li rdf:resource="http://identifiers.org/kegg.reaction/R00256"/>
	<rdf:li rdf:resource="http://identifiers.org/kegg.reaction/R00093"/>
	</rdf:Bag>
	</bqbiol:encodes>
	</rdf:Description>
	</rdf:RDF>
	</annotation>
            </fbc:geneProduct>
      <fbc:geneProduct fbc:id="G_CNAG_01594" fbc:label="CNA01594" metaid="G_CNAG_01594">
        <annotation>
	<rdf:RDF xmlns:rdf="http://www.w3.org/1999/02/22-rdf-syntax-ns#" xmlns:bqbiol="http://biomodels.net/biology-qualifiers/">
	<rdf:Description rdf:about="#G_CNAG_01594">
              <bqbiol:is>
	<rdf:Bag>
	<rdf:li rdf:resource="http://identifiers.org/ncbiprotein/CNAG_01594"/>
	</rdf:Bag>
	</bqbiol:is>
	
	<bqbiol:encodes>
	<rdf:Bag>
	<rdf:li rdf:resource="http://identifiers.org/kegg.reaction/R03425"/>
	</rdf:Bag>
	</bqbiol:encodes>
	</rdf:Description>
	</rdf:RDF>
	</annotation>
            </fbc:geneProduct>
      <fbc:geneProduct fbc:id="G_CNAG_01351" fbc:label="CNA01351" metaid="G_CNAG_01351">
        <annotation>
	<rdf:RDF xmlns:rdf="http://www.w3.org/1999/02/22-rdf-syntax-ns#" xmlns:bqbiol="http://biomodels.net/biology-qualifiers/">
	<rdf:Description rdf:about="#G_CNAG_01351">
              <bqbiol:is>
	<rdf:Bag>
	<rdf:li rdf:resource="http://identifiers.org/ncbiprotein/CNAG_01351"/>
	</rdf:Bag>
	</bqbiol:is>
	
	<bqbiol:encodes>
	<rdf:Bag>
	<rdf:li rdf:resource="http://identifiers.org/kegg.reaction/R12958"/>
	<rdf:li rdf:resource="http://identifiers.org/kegg.reaction/R01664"/>
	<rdf:li rdf:resource="http://identifiers.org/kegg.reaction/R02088"/>
	<rdf:li rdf:resource="http://identifiers.org/kegg.reaction/R01968"/>
	<rdf:li rdf:resource="http://identifiers.org/kegg.reaction/R02102"/>
	<rdf:li rdf:resource="http://identifiers.org/kegg.reaction/R01569"/>
	</rdf:Bag>
	</bqbiol:encodes>
	</rdf:Description>
	</rdf:RDF>
	</annotation>
            </fbc:geneProduct>
      <fbc:geneProduct fbc:id="G_CNAG_00021" fbc:label="CNA00021" metaid="G_CNAG_00021">
        <annotation>
	<rdf:RDF xmlns:rdf="http://www.w3.org/1999/02/22-rdf-syntax-ns#" xmlns:bqbiol="http://biomodels.net/biology-qualifiers/">
	<rdf:Description rdf:about="#G_CNAG_00021">
              <bqbiol:is>
	<rdf:Bag>
	<rdf:li rdf:resource="http://identifiers.org/ncbiprotein/CNAG_00021"/>
	</rdf:Bag>
	</bqbiol:is>
	
	<bqbiol:encodes>
	<rdf:Bag>
	<rdf:li rdf:resource="http://identifiers.org/kegg.reaction/R00178"/>
	</rdf:Bag>
	</bqbiol:encodes>
	</rdf:Description>
	</rdf:RDF>
	</annotation>
            </fbc:geneProduct>
      <fbc:geneProduct fbc:id="G_CNAG_01354" fbc:label="CNA01354" metaid="G_CNAG_01354">
        <annotation>
	<rdf:RDF xmlns:rdf="http://www.w3.org/1999/02/22-rdf-syntax-ns#" xmlns:bqbiol="http://biomodels.net/biology-qualifiers/">
	<rdf:Description rdf:about="#G_CNAG_01354">
              <bqbiol:is>
	<rdf:Bag>
	<rdf:li rdf:resource="http://identifiers.org/ncbiprotein/CNAG_01354"/>
	</rdf:Bag>
	</bqbiol:is>
	
	<bqbiol:encodes>
	<rdf:Bag/>
	</bqbiol:encodes>
	</rdf:Description>
	</rdf:RDF>
	</annotation>
            </fbc:geneProduct>
      <fbc:geneProduct fbc:id="G_CNAG_00265" fbc:label="CNA00265" metaid="G_CNAG_00265">
        <annotation>
	<rdf:RDF xmlns:rdf="http://www.w3.org/1999/02/22-rdf-syntax-ns#" xmlns:bqbiol="http://biomodels.net/biology-qualifiers/">
	<rdf:Description rdf:about="#G_CNAG_00265">
              <bqbiol:is>
	<rdf:Bag>
	<rdf:li rdf:resource="http://identifiers.org/ncbiprotein/CNAG_00265"/>
	</rdf:Bag>
	</bqbiol:is>
	
	<bqbiol:encodes>
	<rdf:Bag>
	<rdf:li rdf:resource="http://identifiers.org/kegg.reaction/R01123"/>
	</rdf:Bag>
	</bqbiol:encodes>
	</rdf:Description>
	</rdf:RDF>
	</annotation>
            </fbc:geneProduct>
      <fbc:geneProduct fbc:id="G_CNAG_03772" fbc:label="CNA03772" metaid="G_CNAG_03772">
        <annotation>
	<rdf:RDF xmlns:rdf="http://www.w3.org/1999/02/22-rdf-syntax-ns#" xmlns:bqbiol="http://biomodels.net/biology-qualifiers/">
	<rdf:Description rdf:about="#G_CNAG_03772">
              <bqbiol:is>
	<rdf:Bag>
	<rdf:li rdf:resource="http://identifiers.org/ncbiprotein/CNAG_03772"/>
	</rdf:Bag>
	</bqbiol:is>
	
	<bqbiol:encodes>
	<rdf:Bag/>
	</bqbiol:encodes>
	</rdf:Description>
	</rdf:RDF>
	</annotation>
            </fbc:geneProduct>
      <fbc:geneProduct fbc:id="G_CNAG_02445" fbc:label="CNA02445" metaid="G_CNAG_02445">
        <annotation>
	<rdf:RDF xmlns:rdf="http://www.w3.org/1999/02/22-rdf-syntax-ns#" xmlns:bqbiol="http://biomodels.net/biology-qualifiers/">
	<rdf:Description rdf:about="#G_CNAG_02445">
              <bqbiol:is>
	<rdf:Bag>
	<rdf:li rdf:resource="http://identifiers.org/ncbiprotein/CNAG_02445"/>
	</rdf:Bag>
	</bqbiol:is>
	
	<bqbiol:encodes>
	<rdf:Bag>
	<rdf:li rdf:resource="http://identifiers.org/kegg.reaction/R08193"/>
	</rdf:Bag>
	</bqbiol:encodes>
	</rdf:Description>
	</rdf:RDF>
	</annotation>
            </fbc:geneProduct>
      <fbc:geneProduct fbc:id="G_CNAG_04866" fbc:label="CNA04866" metaid="G_CNAG_04866">
        <annotation>
	<rdf:RDF xmlns:rdf="http://www.w3.org/1999/02/22-rdf-syntax-ns#" xmlns:bqbiol="http://biomodels.net/biology-qualifiers/">
	<rdf:Description rdf:about="#G_CNAG_04866">
              <bqbiol:is>
	<rdf:Bag>
	<rdf:li rdf:resource="http://identifiers.org/ncbiprotein/CNAG_04866"/>
	</rdf:Bag>
	</bqbiol:is>
	
	<bqbiol:encodes>
	<rdf:Bag>
	<rdf:li rdf:resource="http://identifiers.org/kegg.reaction/R10633"/>
	<rdf:li rdf:resource="http://identifiers.org/kegg.reaction/R10634"/>
	</rdf:Bag>
	</bqbiol:encodes>
	</rdf:Description>
	</rdf:RDF>
	</annotation>
            </fbc:geneProduct>
      <fbc:geneProduct fbc:id="G_CNAG_02202" fbc:label="CNA02202" metaid="G_CNAG_02202">
        <annotation>
	<rdf:RDF xmlns:rdf="http://www.w3.org/1999/02/22-rdf-syntax-ns#" xmlns:bqbiol="http://biomodels.net/biology-qualifiers/">
	<rdf:Description rdf:about="#G_CNAG_02202">
              <bqbiol:is>
	<rdf:Bag>
	<rdf:li rdf:resource="http://identifiers.org/ncbiprotein/CNAG_02202"/>
	</rdf:Bag>
	</bqbiol:is>
	
	<bqbiol:encodes>
	<rdf:Bag>
	<rdf:li rdf:resource="http://identifiers.org/kegg.reaction/R00509"/>
	</rdf:Bag>
	</bqbiol:encodes>
	</rdf:Description>
	</rdf:RDF>
	</annotation>
            </fbc:geneProduct>
      <fbc:geneProduct fbc:id="G_CNAG_02686" fbc:label="CNA02686" metaid="G_CNAG_02686">
        <annotation>
	<rdf:RDF xmlns:rdf="http://www.w3.org/1999/02/22-rdf-syntax-ns#" xmlns:bqbiol="http://biomodels.net/biology-qualifiers/">
	<rdf:Description rdf:about="#G_CNAG_02686">
              <bqbiol:is>
	<rdf:Bag>
	<rdf:li rdf:resource="http://identifiers.org/ncbiprotein/CNAG_02686"/>
	</rdf:Bag>
	</bqbiol:is>
	
	<bqbiol:encodes>
	<rdf:Bag>
	<rdf:li rdf:resource="http://identifiers.org/kegg.reaction/R04941"/>
	<rdf:li rdf:resource="http://identifiers.org/kegg.reaction/R00782"/>
	<rdf:li rdf:resource="http://identifiers.org/kegg.reaction/R02408"/>
	<rdf:li rdf:resource="http://identifiers.org/kegg.reaction/R09366"/>
	<rdf:li rdf:resource="http://identifiers.org/kegg.reaction/R01286"/>
	<rdf:li rdf:resource="http://identifiers.org/kegg.reaction/R02245"/>
	<rdf:li rdf:resource="http://identifiers.org/kegg.reaction/R12188"/>
	</rdf:Bag>
	</bqbiol:encodes>
	</rdf:Description>
	</rdf:RDF>
	</annotation>
            </fbc:geneProduct>
      <fbc:geneProduct fbc:id="G_CNAG_00268" fbc:label="CNA00268" metaid="G_CNAG_00268">
        <annotation>
	<rdf:RDF xmlns:rdf="http://www.w3.org/1999/02/22-rdf-syntax-ns#" xmlns:bqbiol="http://biomodels.net/biology-qualifiers/">
	<rdf:Description rdf:about="#G_CNAG_00268">
              <bqbiol:is>
	<rdf:Bag>
	<rdf:li rdf:resource="http://identifiers.org/ncbiprotein/CNAG_00268"/>
	</rdf:Bag>
	</bqbiol:is>
	
	<bqbiol:encodes>
	<rdf:Bag>
	<rdf:li rdf:resource="http://identifiers.org/kegg.reaction/R04672"/>
	<rdf:li rdf:resource="http://identifiers.org/kegg.reaction/R00014"/>
	<rdf:li rdf:resource="http://identifiers.org/kegg.reaction/R00226"/>
	<rdf:li rdf:resource="http://identifiers.org/kegg.reaction/R08648"/>
	<rdf:li rdf:resource="http://identifiers.org/kegg.reaction/R04673"/>
	<rdf:li rdf:resource="http://identifiers.org/kegg.reaction/R03050"/>
	<rdf:li rdf:resource="http://identifiers.org/kegg.reaction/R00006"/>
	</rdf:Bag>
	</bqbiol:encodes>
	</rdf:Description>
	</rdf:RDF>
	</annotation>
            </fbc:geneProduct>
      <fbc:geneProduct fbc:id="G_CNAG_03533" fbc:label="CNA03533" metaid="G_CNAG_03533">
        <annotation>
	<rdf:RDF xmlns:rdf="http://www.w3.org/1999/02/22-rdf-syntax-ns#" xmlns:bqbiol="http://biomodels.net/biology-qualifiers/">
	<rdf:Description rdf:about="#G_CNAG_03533">
              <bqbiol:is>
	<rdf:Bag>
	<rdf:li rdf:resource="http://identifiers.org/ncbiprotein/CNAG_03533"/>
	</rdf:Bag>
	</bqbiol:is>
	
	<bqbiol:encodes>
	<rdf:Bag>
	<rdf:li rdf:resource="http://identifiers.org/kegg.reaction/R09511"/>
	<rdf:li rdf:resource="http://identifiers.org/kegg.reaction/R10056"/>
	</rdf:Bag>
	</bqbiol:encodes>
	</rdf:Description>
	</rdf:RDF>
	</annotation>
            </fbc:geneProduct>
      <fbc:geneProduct fbc:id="G_CNAG_00026" fbc:label="CNA00026" metaid="G_CNAG_00026">
        <annotation>
	<rdf:RDF xmlns:rdf="http://www.w3.org/1999/02/22-rdf-syntax-ns#" xmlns:bqbiol="http://biomodels.net/biology-qualifiers/">
	<rdf:Description rdf:about="#G_CNAG_00026">
              <bqbiol:is>
	<rdf:Bag>
	<rdf:li rdf:resource="http://identifiers.org/ncbiprotein/CNAG_00026"/>
	</rdf:Bag>
	</bqbiol:is>
	
	<bqbiol:encodes>
	<rdf:Bag>
	<rdf:li rdf:resource="http://identifiers.org/kegg.reaction/R12688"/>
	<rdf:li rdf:resource="http://identifiers.org/kegg.reaction/R03445"/>
	<rdf:li rdf:resource="http://identifiers.org/kegg.reaction/R04171"/>
	<rdf:li rdf:resource="http://identifiers.org/kegg.reaction/R01956"/>
	</rdf:Bag>
	</bqbiol:encodes>
	</rdf:Description>
	</rdf:RDF>
	</annotation>
            </fbc:geneProduct>
      <fbc:geneProduct fbc:id="G_CNAG_00269" fbc:label="CNA00269" metaid="G_CNAG_00269">
        <annotation>
	<rdf:RDF xmlns:rdf="http://www.w3.org/1999/02/22-rdf-syntax-ns#" xmlns:bqbiol="http://biomodels.net/biology-qualifiers/">
	<rdf:Description rdf:about="#G_CNAG_00269">
              <bqbiol:is>
	<rdf:Bag>
	<rdf:li rdf:resource="http://identifiers.org/ncbiprotein/CNAG_00269"/>
	</rdf:Bag>
	</bqbiol:is>
	
	<bqbiol:encodes>
	<rdf:Bag>
	<rdf:li rdf:resource="http://identifiers.org/kegg.reaction/R01896"/>
	</rdf:Bag>
	</bqbiol:encodes>
	</rdf:Description>
	</rdf:RDF>
	</annotation>
            </fbc:geneProduct>
      <fbc:geneProduct fbc:id="G_CNAG_05712" fbc:label="CNA05712" metaid="G_CNAG_05712">
        <annotation>
	<rdf:RDF xmlns:rdf="http://www.w3.org/1999/02/22-rdf-syntax-ns#" xmlns:bqbiol="http://biomodels.net/biology-qualifiers/">
	<rdf:Description rdf:about="#G_CNAG_05712">
              <bqbiol:is>
	<rdf:Bag>
	<rdf:li rdf:resource="http://identifiers.org/ncbiprotein/CNAG_05712"/>
	</rdf:Bag>
	</bqbiol:is>
	
	<bqbiol:encodes>
	<rdf:Bag>
	<rdf:li rdf:resource="http://identifiers.org/kegg.reaction/R04457"/>
	</rdf:Bag>
	</bqbiol:encodes>
	</rdf:Description>
	</rdf:RDF>
	</annotation>
            </fbc:geneProduct>
      <fbc:geneProduct fbc:id="G_CNAG_02449" fbc:label="CNA02449" metaid="G_CNAG_02449">
        <annotation>
	<rdf:RDF xmlns:rdf="http://www.w3.org/1999/02/22-rdf-syntax-ns#" xmlns:bqbiol="http://biomodels.net/biology-qualifiers/">
	<rdf:Description rdf:about="#G_CNAG_02449">
              <bqbiol:is>
	<rdf:Bag>
	<rdf:li rdf:resource="http://identifiers.org/ncbiprotein/CNAG_02449"/>
	</rdf:Bag>
	</bqbiol:is>
	
	<bqbiol:encodes>
	<rdf:Bag>
	<rdf:li rdf:resource="http://identifiers.org/kegg.reaction/R04030"/>
	</rdf:Bag>
	</bqbiol:encodes>
	</rdf:Description>
	</rdf:RDF>
	</annotation>
            </fbc:geneProduct>
      <fbc:geneProduct fbc:id="G_CNAG_01118" fbc:label="CNA01118" metaid="G_CNAG_01118">
        <annotation>
	<rdf:RDF xmlns:rdf="http://www.w3.org/1999/02/22-rdf-syntax-ns#" xmlns:bqbiol="http://biomodels.net/biology-qualifiers/">
	<rdf:Description rdf:about="#G_CNAG_01118">
              <bqbiol:is>
	<rdf:Bag>
	<rdf:li rdf:resource="http://identifiers.org/ncbiprotein/CNAG_01118"/>
	</rdf:Bag>
	</bqbiol:is>
	
	<bqbiol:encodes>
	<rdf:Bag/>
	</bqbiol:encodes>
	</rdf:Description>
	</rdf:RDF>
	</annotation>
            </fbc:geneProduct>
      <fbc:geneProduct fbc:id="G_CNAG_04868" fbc:label="CNA04868" metaid="G_CNAG_04868">
        <annotation>
	<rdf:RDF xmlns:rdf="http://www.w3.org/1999/02/22-rdf-syntax-ns#" xmlns:bqbiol="http://biomodels.net/biology-qualifiers/">
	<rdf:Description rdf:about="#G_CNAG_04868">
              <bqbiol:is>
	<rdf:Bag>
	<rdf:li rdf:resource="http://identifiers.org/ncbiprotein/CNAG_04868"/>
	</rdf:Bag>
	</bqbiol:is>
	
	<bqbiol:encodes>
	<rdf:Bag>
	<rdf:li rdf:resource="http://identifiers.org/kegg.reaction/R03613"/>
	</rdf:Bag>
	</bqbiol:encodes>
	</rdf:Description>
	</rdf:RDF>
	</annotation>
            </fbc:geneProduct>
      <fbc:geneProduct fbc:id="G_CNAG_04869" fbc:label="CNA04869" metaid="G_CNAG_04869">
        <annotation>
	<rdf:RDF xmlns:rdf="http://www.w3.org/1999/02/22-rdf-syntax-ns#" xmlns:bqbiol="http://biomodels.net/biology-qualifiers/">
	<rdf:Description rdf:about="#G_CNAG_04869">
              <bqbiol:is>
	<rdf:Bag>
	<rdf:li rdf:resource="http://identifiers.org/ncbiprotein/CNAG_04869"/>
	</rdf:Bag>
	</bqbiol:is>
	
	<bqbiol:encodes>
	<rdf:Bag>
	<rdf:li rdf:resource="http://identifiers.org/kegg.reaction/R02250"/>
	<rdf:li rdf:resource="http://identifiers.org/kegg.reaction/R02687"/>
	<rdf:li rdf:resource="http://identifiers.org/kegg.reaction/R02688"/>
	</rdf:Bag>
	</bqbiol:encodes>
	</rdf:Description>
	</rdf:RDF>
	</annotation>
            </fbc:geneProduct>
      <fbc:geneProduct fbc:id="G_CNAG_02208" fbc:label="CNA02208" metaid="G_CNAG_02208">
        <annotation>
	<rdf:RDF xmlns:rdf="http://www.w3.org/1999/02/22-rdf-syntax-ns#" xmlns:bqbiol="http://biomodels.net/biology-qualifiers/">
	<rdf:Description rdf:about="#G_CNAG_02208">
              <bqbiol:is>
	<rdf:Bag>
	<rdf:li rdf:resource="http://identifiers.org/ncbiprotein/CNAG_02208"/>
	</rdf:Bag>
	</bqbiol:is>
	
	<bqbiol:encodes>
	<rdf:Bag>
	<rdf:li rdf:resource="http://identifiers.org/kegg.reaction/R11893"/>
	<rdf:li rdf:resource="http://identifiers.org/kegg.reaction/R02024"/>
	<rdf:li rdf:resource="http://identifiers.org/kegg.reaction/R02017"/>
	<rdf:li rdf:resource="http://identifiers.org/kegg.reaction/R02019"/>
	<rdf:li rdf:resource="http://identifiers.org/kegg.reaction/R02018"/>
	</rdf:Bag>
	</bqbiol:encodes>
	</rdf:Description>
	</rdf:RDF>
	</annotation>
            </fbc:geneProduct>
      <fbc:geneProduct fbc:id="G_CNAG_01592" fbc:label="CNA01592" metaid="G_CNAG_01592">
        <annotation>
	<rdf:RDF xmlns:rdf="http://www.w3.org/1999/02/22-rdf-syntax-ns#" xmlns:bqbiol="http://biomodels.net/biology-qualifiers/">
	<rdf:Description rdf:about="#G_CNAG_01592">
              <bqbiol:is>
	<rdf:Bag>
	<rdf:li rdf:resource="http://identifiers.org/ncbiprotein/CNAG_01592"/>
	</rdf:Bag>
	</bqbiol:is>
	
	<bqbiol:encodes>
	<rdf:Bag>
	<rdf:li rdf:resource="http://identifiers.org/kegg.reaction/R04496"/>
	</rdf:Bag>
	</bqbiol:encodes>
	</rdf:Description>
	</rdf:RDF>
	</annotation>
            </fbc:geneProduct>
      <fbc:geneProduct fbc:id="G_CNAG_00254" fbc:label="CNA00254" metaid="G_CNAG_00254">
        <annotation>
	<rdf:RDF xmlns:rdf="http://www.w3.org/1999/02/22-rdf-syntax-ns#" xmlns:bqbiol="http://biomodels.net/biology-qualifiers/">
	<rdf:Description rdf:about="#G_CNAG_00254">
              <bqbiol:is>
	<rdf:Bag>
	<rdf:li rdf:resource="http://identifiers.org/ncbiprotein/CNAG_00254"/>
	</rdf:Bag>
	</bqbiol:is>
	
	<bqbiol:encodes>
	<rdf:Bag>
	<rdf:li rdf:resource="http://identifiers.org/kegg.reaction/R01123"/>
	</rdf:Bag>
	</bqbiol:encodes>
	</rdf:Description>
	</rdf:RDF>
	</annotation>
            </fbc:geneProduct>
      <fbc:geneProduct fbc:id="G_CNAG_03525" fbc:label="CNA03525" metaid="G_CNAG_03525">
        <annotation>
	<rdf:RDF xmlns:rdf="http://www.w3.org/1999/02/22-rdf-syntax-ns#" xmlns:bqbiol="http://biomodels.net/biology-qualifiers/">
	<rdf:Description rdf:about="#G_CNAG_03525">
              <bqbiol:is>
	<rdf:Bag>
	<rdf:li rdf:resource="http://identifiers.org/ncbiprotein/CNAG_03525"/>
	</rdf:Bag>
	</bqbiol:is>
	
	<bqbiol:encodes>
	<rdf:Bag>
	<rdf:li rdf:resource="http://identifiers.org/kegg.reaction/R00010"/>
	</rdf:Bag>
	</bqbiol:encodes>
	</rdf:Description>
	</rdf:RDF>
	</annotation>
            </fbc:geneProduct>
      <fbc:geneProduct fbc:id="G_CNAG_00256" fbc:label="CNA00256" metaid="G_CNAG_00256">
        <annotation>
	<rdf:RDF xmlns:rdf="http://www.w3.org/1999/02/22-rdf-syntax-ns#" xmlns:bqbiol="http://biomodels.net/biology-qualifiers/">
	<rdf:Description rdf:about="#G_CNAG_00256">
              <bqbiol:is>
	<rdf:Bag>
	<rdf:li rdf:resource="http://identifiers.org/ncbiprotein/CNAG_00256"/>
	</rdf:Bag>
	</bqbiol:is>
	
	<bqbiol:encodes>
	<rdf:Bag>
	<rdf:li rdf:resource="http://identifiers.org/kegg.reaction/R02291"/>
	</rdf:Bag>
	</bqbiol:encodes>
	</rdf:Description>
	</rdf:RDF>
	</annotation>
            </fbc:geneProduct>
      <fbc:geneProduct fbc:id="G_CNAG_02433" fbc:label="CNA02433" metaid="G_CNAG_02433">
        <annotation>
	<rdf:RDF xmlns:rdf="http://www.w3.org/1999/02/22-rdf-syntax-ns#" xmlns:bqbiol="http://biomodels.net/biology-qualifiers/">
	<rdf:Description rdf:about="#G_CNAG_02433">
              <bqbiol:is>
	<rdf:Bag>
	<rdf:li rdf:resource="http://identifiers.org/ncbiprotein/CNAG_02433"/>
	</rdf:Bag>
	</bqbiol:is>
	
	<bqbiol:encodes>
	<rdf:Bag>
	<rdf:li rdf:resource="http://identifiers.org/kegg.reaction/R00057"/>
	</rdf:Bag>
	</bqbiol:encodes>
	</rdf:Description>
	</rdf:RDF>
	</annotation>
            </fbc:geneProduct>
      <fbc:geneProduct fbc:id="G_CNAG_01107" fbc:label="CNA01107" metaid="G_CNAG_01107">
        <annotation>
	<rdf:RDF xmlns:rdf="http://www.w3.org/1999/02/22-rdf-syntax-ns#" xmlns:bqbiol="http://biomodels.net/biology-qualifiers/">
	<rdf:Description rdf:about="#G_CNAG_01107">
              <bqbiol:is>
	<rdf:Bag>
	<rdf:li rdf:resource="http://identifiers.org/ncbiprotein/CNAG_01107"/>
	</rdf:Bag>
	</bqbiol:is>
	
	<bqbiol:encodes>
	<rdf:Bag>
	<rdf:li rdf:resource="http://identifiers.org/kegg.reaction/R02654"/>
	</rdf:Bag>
	</bqbiol:encodes>
	</rdf:Description>
	</rdf:RDF>
	</annotation>
            </fbc:geneProduct>
      <fbc:geneProduct fbc:id="G_CNAG_01348" fbc:label="CNA01348" metaid="G_CNAG_01348">
        <annotation>
	<rdf:RDF xmlns:rdf="http://www.w3.org/1999/02/22-rdf-syntax-ns#" xmlns:bqbiol="http://biomodels.net/biology-qualifiers/">
	<rdf:Description rdf:about="#G_CNAG_01348">
              <bqbiol:is>
	<rdf:Bag>
	<rdf:li rdf:resource="http://identifiers.org/ncbiprotein/CNAG_01348"/>
	</rdf:Bag>
	</bqbiol:is>
	
	<bqbiol:encodes>
	<rdf:Bag>
	<rdf:li rdf:resource="http://identifiers.org/kegg.reaction/R10079"/>
	<rdf:li rdf:resource="http://identifiers.org/kegg.reaction/R03546"/>
	</rdf:Bag>
	</bqbiol:encodes>
	</rdf:Description>
	</rdf:RDF>
	</annotation>
            </fbc:geneProduct>
      <fbc:geneProduct fbc:id="G_CNAG_03769" fbc:label="CNA03769" metaid="G_CNAG_03769">
        <annotation>
	<rdf:RDF xmlns:rdf="http://www.w3.org/1999/02/22-rdf-syntax-ns#" xmlns:bqbiol="http://biomodels.net/biology-qualifiers/">
	<rdf:Description rdf:about="#G_CNAG_03769">
              <bqbiol:is>
	<rdf:Bag>
	<rdf:li rdf:resource="http://identifiers.org/ncbiprotein/CNAG_03769"/>
	</rdf:Bag>
	</bqbiol:is>
	
	<bqbiol:encodes>
	<rdf:Bag>
	<rdf:li rdf:resource="http://identifiers.org/kegg.reaction/R01600"/>
	<rdf:li rdf:resource="http://identifiers.org/kegg.reaction/R01786"/>
	<rdf:li rdf:resource="http://identifiers.org/kegg.reaction/R00299"/>
	</rdf:Bag>
	</bqbiol:encodes>
	</rdf:Description>
	</rdf:RDF>
	</annotation>
            </fbc:geneProduct>
      <fbc:geneProduct fbc:id="G_CNAG_01108" fbc:label="CNA01108" metaid="G_CNAG_01108">
        <annotation>
	<rdf:RDF xmlns:rdf="http://www.w3.org/1999/02/22-rdf-syntax-ns#" xmlns:bqbiol="http://biomodels.net/biology-qualifiers/">
	<rdf:Description rdf:about="#G_CNAG_01108">
              <bqbiol:is>
	<rdf:Bag>
	<rdf:li rdf:resource="http://identifiers.org/ncbiprotein/CNAG_01108"/>
	</rdf:Bag>
	</bqbiol:is>
	
	<bqbiol:encodes>
	<rdf:Bag>
	<rdf:li rdf:resource="http://identifiers.org/kegg.reaction/R02422"/>
	<rdf:li rdf:resource="http://identifiers.org/kegg.reaction/R00776"/>
	</rdf:Bag>
	</bqbiol:encodes>
	</rdf:Description>
	</rdf:RDF>
	</annotation>
            </fbc:geneProduct>
      <fbc:geneProduct fbc:id="G_CNAG_04616" fbc:label="CNA04616" metaid="G_CNAG_04616">
        <annotation>
	<rdf:RDF xmlns:rdf="http://www.w3.org/1999/02/22-rdf-syntax-ns#" xmlns:bqbiol="http://biomodels.net/biology-qualifiers/">
	<rdf:Description rdf:about="#G_CNAG_04616">
              <bqbiol:is>
	<rdf:Bag>
	<rdf:li rdf:resource="http://identifiers.org/ncbiprotein/CNAG_04616"/>
	</rdf:Bag>
	</bqbiol:is>
	
	<bqbiol:encodes>
	<rdf:Bag/>
	</bqbiol:encodes>
	</rdf:Description>
	</rdf:RDF>
	</annotation>
            </fbc:geneProduct>
      <fbc:geneProduct fbc:id="G_CNAG_00490" fbc:label="CNA00490" metaid="G_CNAG_00490">
        <annotation>
	<rdf:RDF xmlns:rdf="http://www.w3.org/1999/02/22-rdf-syntax-ns#" xmlns:bqbiol="http://biomodels.net/biology-qualifiers/">
	<rdf:Description rdf:about="#G_CNAG_00490">
              <bqbiol:is>
	<rdf:Bag>
	<rdf:li rdf:resource="http://identifiers.org/ncbiprotein/CNAG_00490"/>
	</rdf:Bag>
	</bqbiol:is>
	
	<bqbiol:encodes>
	<rdf:Bag>
	<rdf:li rdf:resource="http://identifiers.org/kegg.reaction/R00927"/>
	<rdf:li rdf:resource="http://identifiers.org/kegg.reaction/R07899"/>
	<rdf:li rdf:resource="http://identifiers.org/kegg.reaction/R07891"/>
	<rdf:li rdf:resource="http://identifiers.org/kegg.reaction/R01177"/>
	<rdf:li rdf:resource="http://identifiers.org/kegg.reaction/R00829"/>
	<rdf:li rdf:resource="http://identifiers.org/kegg.reaction/R03858"/>
	<rdf:li rdf:resource="http://identifiers.org/kegg.reaction/R00238"/>
	<rdf:li rdf:resource="http://identifiers.org/kegg.reaction/R07895"/>
	<rdf:li rdf:resource="http://identifiers.org/kegg.reaction/R00391"/>
	<rdf:li rdf:resource="http://identifiers.org/kegg.reaction/R07953"/>
	<rdf:li rdf:resource="http://identifiers.org/kegg.reaction/R04742"/>
	<rdf:li rdf:resource="http://identifiers.org/kegg.reaction/R03991"/>
	<rdf:li rdf:resource="http://identifiers.org/kegg.reaction/R04747"/>
	<rdf:li rdf:resource="http://identifiers.org/kegg.reaction/R03778"/>
	<rdf:li rdf:resource="http://identifiers.org/kegg.reaction/R07937"/>
	</rdf:Bag>
	</bqbiol:encodes>
	</rdf:Description>
	</rdf:RDF>
	</annotation>
            </fbc:geneProduct>
      <fbc:geneProduct fbc:id="G_CNAG_01330" fbc:label="CNA01330" metaid="G_CNAG_01330">
        <annotation>
	<rdf:RDF xmlns:rdf="http://www.w3.org/1999/02/22-rdf-syntax-ns#" xmlns:bqbiol="http://biomodels.net/biology-qualifiers/">
	<rdf:Description rdf:about="#G_CNAG_01330">
              <bqbiol:is>
	<rdf:Bag>
	<rdf:li rdf:resource="http://identifiers.org/ncbiprotein/CNAG_01330"/>
	</rdf:Bag>
	</bqbiol:is>
	
	<bqbiol:encodes>
	<rdf:Bag>
	<rdf:li rdf:resource="http://identifiers.org/kegg.reaction/R03648"/>
	</rdf:Bag>
	</bqbiol:encodes>
	</rdf:Description>
	</rdf:RDF>
	</annotation>
            </fbc:geneProduct>
      <fbc:geneProduct fbc:id="G_CNAG_02663" fbc:label="CNA02663" metaid="G_CNAG_02663">
        <annotation>
	<rdf:RDF xmlns:rdf="http://www.w3.org/1999/02/22-rdf-syntax-ns#" xmlns:bqbiol="http://biomodels.net/biology-qualifiers/">
	<rdf:Description rdf:about="#G_CNAG_02663">
              <bqbiol:is>
	<rdf:Bag>
	<rdf:li rdf:resource="http://identifiers.org/ncbiprotein/CNAG_02663"/>
	</rdf:Bag>
	</bqbiol:is>
	
	<bqbiol:encodes>
	<rdf:Bag>
	<rdf:li rdf:resource="http://identifiers.org/kegg.reaction/R11893"/>
	<rdf:li rdf:resource="http://identifiers.org/kegg.reaction/R02024"/>
	<rdf:li rdf:resource="http://identifiers.org/kegg.reaction/R02017"/>
	<rdf:li rdf:resource="http://identifiers.org/kegg.reaction/R02019"/>
	<rdf:li rdf:resource="http://identifiers.org/kegg.reaction/R02018"/>
	</rdf:Bag>
	</bqbiol:encodes>
	</rdf:Description>
	</rdf:RDF>
	</annotation>
            </fbc:geneProduct>
      <fbc:geneProduct fbc:id="G_CNAG_02664" fbc:label="CNA02664" metaid="G_CNAG_02664">
        <annotation>
	<rdf:RDF xmlns:rdf="http://www.w3.org/1999/02/22-rdf-syntax-ns#" xmlns:bqbiol="http://biomodels.net/biology-qualifiers/">
	<rdf:Description rdf:about="#G_CNAG_02664">
              <bqbiol:is>
	<rdf:Bag>
	<rdf:li rdf:resource="http://identifiers.org/ncbiprotein/CNAG_02664"/>
	</rdf:Bag>
	</bqbiol:is>
	
	<bqbiol:encodes>
	<rdf:Bag>
	<rdf:li rdf:resource="http://identifiers.org/kegg.reaction/R00197"/>
	<rdf:li rdf:resource="http://identifiers.org/kegg.reaction/R11593"/>
	</rdf:Bag>
	</bqbiol:encodes>
	</rdf:Description>
	</rdf:RDF>
	</annotation>
            </fbc:geneProduct>
      <fbc:geneProduct fbc:id="G_CNAG_00003" fbc:label="CNA00003" metaid="G_CNAG_00003">
        <annotation>
	<rdf:RDF xmlns:rdf="http://www.w3.org/1999/02/22-rdf-syntax-ns#" xmlns:bqbiol="http://biomodels.net/biology-qualifiers/">
	<rdf:Description rdf:about="#G_CNAG_00003">
              <bqbiol:is>
	<rdf:Bag>
	<rdf:li rdf:resource="http://identifiers.org/ncbiprotein/CNAG_00003"/>
	</rdf:Bag>
	</bqbiol:is>
	
	<bqbiol:encodes>
	<rdf:Bag/>
	</bqbiol:encodes>
	</rdf:Description>
	</rdf:RDF>
	</annotation>
            </fbc:geneProduct>
      <fbc:geneProduct fbc:id="G_CNAG_03753" fbc:label="CNA03753" metaid="G_CNAG_03753">
        <annotation>
	<rdf:RDF xmlns:rdf="http://www.w3.org/1999/02/22-rdf-syntax-ns#" xmlns:bqbiol="http://biomodels.net/biology-qualifiers/">
	<rdf:Description rdf:about="#G_CNAG_03753">
              <bqbiol:is>
	<rdf:Bag>
	<rdf:li rdf:resource="http://identifiers.org/ncbiprotein/CNAG_03753"/>
	</rdf:Bag>
	</bqbiol:is>
	
	<bqbiol:encodes>
	<rdf:Bag>
	<rdf:li rdf:resource="http://identifiers.org/kegg.reaction/R01009"/>
	</rdf:Bag>
	</bqbiol:encodes>
	</rdf:Description>
	</rdf:RDF>
	</annotation>
            </fbc:geneProduct>
      <fbc:geneProduct fbc:id="G_CNAG_02425" fbc:label="CNA02425" metaid="G_CNAG_02425">
        <annotation>
	<rdf:RDF xmlns:rdf="http://www.w3.org/1999/02/22-rdf-syntax-ns#" xmlns:bqbiol="http://biomodels.net/biology-qualifiers/">
	<rdf:Description rdf:about="#G_CNAG_02425">
              <bqbiol:is>
	<rdf:Bag>
	<rdf:li rdf:resource="http://identifiers.org/ncbiprotein/CNAG_02425"/>
	</rdf:Bag>
	</bqbiol:is>
	
	<bqbiol:encodes>
	<rdf:Bag>
	<rdf:li rdf:resource="http://identifiers.org/kegg.reaction/R00137"/>
	<rdf:li rdf:resource="http://identifiers.org/kegg.reaction/R03005"/>
	</rdf:Bag>
	</bqbiol:encodes>
	</rdf:Description>
	</rdf:RDF>
	</annotation>
            </fbc:geneProduct>
      <fbc:geneProduct fbc:id="G_CNAG_01577" fbc:label="CNA01577" metaid="G_CNAG_01577">
        <annotation>
	<rdf:RDF xmlns:rdf="http://www.w3.org/1999/02/22-rdf-syntax-ns#" xmlns:bqbiol="http://biomodels.net/biology-qualifiers/">
	<rdf:Description rdf:about="#G_CNAG_01577">
              <bqbiol:is>
	<rdf:Bag>
	<rdf:li rdf:resource="http://identifiers.org/ncbiprotein/CNAG_01577"/>
	</rdf:Bag>
	</bqbiol:is>
	
	<bqbiol:encodes>
	<rdf:Bag>
	<rdf:li rdf:resource="http://identifiers.org/kegg.reaction/R00248"/>
	</rdf:Bag>
	</bqbiol:encodes>
	</rdf:Description>
	</rdf:RDF>
	</annotation>
            </fbc:geneProduct>
      <fbc:geneProduct fbc:id="G_CNAG_04601" fbc:label="CNA04601" metaid="G_CNAG_04601">
        <annotation>
	<rdf:RDF xmlns:rdf="http://www.w3.org/1999/02/22-rdf-syntax-ns#" xmlns:bqbiol="http://biomodels.net/biology-qualifiers/">
	<rdf:Description rdf:about="#G_CNAG_04601">
              <bqbiol:is>
	<rdf:Bag>
	<rdf:li rdf:resource="http://identifiers.org/ncbiprotein/CNAG_04601"/>
	</rdf:Bag>
	</bqbiol:is>
	
	<bqbiol:encodes>
	<rdf:Bag>
	<rdf:li rdf:resource="http://identifiers.org/kegg.reaction/R09099"/>
	<rdf:li rdf:resource="http://identifiers.org/kegg.reaction/R00945"/>
	</rdf:Bag>
	</bqbiol:encodes>
	</rdf:Description>
	</rdf:RDF>
	</annotation>
            </fbc:geneProduct>
      <fbc:geneProduct fbc:id="G_CNAG_03754" fbc:label="CNA03754" metaid="G_CNAG_03754">
        <annotation>
	<rdf:RDF xmlns:rdf="http://www.w3.org/1999/02/22-rdf-syntax-ns#" xmlns:bqbiol="http://biomodels.net/biology-qualifiers/">
	<rdf:Description rdf:about="#G_CNAG_03754">
              <bqbiol:is>
	<rdf:Bag>
	<rdf:li rdf:resource="http://identifiers.org/ncbiprotein/CNAG_03754"/>
	</rdf:Bag>
	</bqbiol:is>
	
	<bqbiol:encodes>
	<rdf:Bag>
	<rdf:li rdf:resource="http://identifiers.org/kegg.reaction/R04956"/>
	<rdf:li rdf:resource="http://identifiers.org/kegg.reaction/R04725"/>
	<rdf:li rdf:resource="http://identifiers.org/kegg.reaction/R01404"/>
	<rdf:li rdf:resource="http://identifiers.org/kegg.reaction/R04430"/>
	<rdf:li rdf:resource="http://identifiers.org/kegg.reaction/R10118"/>
	<rdf:li rdf:resource="http://identifiers.org/kegg.reaction/R04970"/>
	<rdf:li rdf:resource="http://identifiers.org/kegg.reaction/R04959"/>
	<rdf:li rdf:resource="http://identifiers.org/kegg.reaction/R10122"/>
	<rdf:li rdf:resource="http://identifiers.org/kegg.reaction/R04967"/>
	<rdf:li rdf:resource="http://identifiers.org/kegg.reaction/R04962"/>
	</rdf:Bag>
	</bqbiol:encodes>
	</rdf:Description>
	</rdf:RDF>
	</annotation>
            </fbc:geneProduct>
      <fbc:geneProduct fbc:id="G_CNAG_03996" fbc:label="CNA03996" metaid="G_CNAG_03996">
        <annotation>
	<rdf:RDF xmlns:rdf="http://www.w3.org/1999/02/22-rdf-syntax-ns#" xmlns:bqbiol="http://biomodels.net/biology-qualifiers/">
	<rdf:Description rdf:about="#G_CNAG_03996">
              <bqbiol:is>
	<rdf:Bag>
	<rdf:li rdf:resource="http://identifiers.org/ncbiprotein/CNAG_03996"/>
	</rdf:Bag>
	</bqbiol:is>
	
	<bqbiol:encodes>
	<rdf:Bag>
	<rdf:li rdf:resource="http://identifiers.org/kegg.reaction/R00328"/>
	</rdf:Bag>
	</bqbiol:encodes>
	</rdf:Description>
	</rdf:RDF>
	</annotation>
            </fbc:geneProduct>
      <fbc:geneProduct fbc:id="G_CNAG_00247" fbc:label="CNA00247" metaid="G_CNAG_00247">
        <annotation>
	<rdf:RDF xmlns:rdf="http://www.w3.org/1999/02/22-rdf-syntax-ns#" xmlns:bqbiol="http://biomodels.net/biology-qualifiers/">
	<rdf:Description rdf:about="#G_CNAG_00247">
              <bqbiol:is>
	<rdf:Bag>
	<rdf:li rdf:resource="http://identifiers.org/ncbiprotein/CNAG_00247"/>
	</rdf:Bag>
	</bqbiol:is>
	
	<bqbiol:encodes>
	<rdf:Bag>
	<rdf:li rdf:resource="http://identifiers.org/kegg.reaction/R02315"/>
	</rdf:Bag>
	</bqbiol:encodes>
	</rdf:Description>
	</rdf:RDF>
	</annotation>
            </fbc:geneProduct>
      <fbc:geneProduct fbc:id="G_CNAG_03518" fbc:label="CNA03518" metaid="G_CNAG_03518">
        <annotation>
	<rdf:RDF xmlns:rdf="http://www.w3.org/1999/02/22-rdf-syntax-ns#" xmlns:bqbiol="http://biomodels.net/biology-qualifiers/">
	<rdf:Description rdf:about="#G_CNAG_03518">
              <bqbiol:is>
	<rdf:Bag>
	<rdf:li rdf:resource="http://identifiers.org/ncbiprotein/CNAG_03518"/>
	</rdf:Bag>
	</bqbiol:is>
	
	<bqbiol:encodes>
	<rdf:Bag>
	<rdf:li rdf:resource="http://identifiers.org/kegg.reaction/R11225"/>
	</rdf:Bag>
	</bqbiol:encodes>
	</rdf:Description>
	</rdf:RDF>
	</annotation>
            </fbc:geneProduct>
      <fbc:geneProduct fbc:id="G_CNAG_00007" fbc:label="CNA00007" metaid="G_CNAG_00007">
        <annotation>
	<rdf:RDF xmlns:rdf="http://www.w3.org/1999/02/22-rdf-syntax-ns#" xmlns:bqbiol="http://biomodels.net/biology-qualifiers/">
	<rdf:Description rdf:about="#G_CNAG_00007">
              <bqbiol:is>
	<rdf:Bag>
	<rdf:li rdf:resource="http://identifiers.org/ncbiprotein/CNAG_00007"/>
	</rdf:Bag>
	</bqbiol:is>
	
	<bqbiol:encodes>
	<rdf:Bag>
	<rdf:li rdf:resource="http://identifiers.org/kegg.reaction/R03659"/>
	</rdf:Bag>
	</bqbiol:encodes>
	</rdf:Description>
	</rdf:RDF>
	</annotation>
            </fbc:geneProduct>
      <fbc:geneProduct fbc:id="G_CNAG_04604" fbc:label="CNA04604" metaid="G_CNAG_04604">
        <annotation>
	<rdf:RDF xmlns:rdf="http://www.w3.org/1999/02/22-rdf-syntax-ns#" xmlns:bqbiol="http://biomodels.net/biology-qualifiers/">
	<rdf:Description rdf:about="#G_CNAG_04604">
              <bqbiol:is>
	<rdf:Bag>
	<rdf:li rdf:resource="http://identifiers.org/ncbiprotein/CNAG_04604"/>
	</rdf:Bag>
	</bqbiol:is>
	
	<bqbiol:encodes>
	<rdf:Bag>
	<rdf:li rdf:resource="http://identifiers.org/kegg.reaction/R03664"/>
	</rdf:Bag>
	</bqbiol:encodes>
	</rdf:Description>
	</rdf:RDF>
	</annotation>
            </fbc:geneProduct>
      <fbc:geneProduct fbc:id="G_CNAG_05935" fbc:label="CNA05935" metaid="G_CNAG_05935">
        <annotation>
	<rdf:RDF xmlns:rdf="http://www.w3.org/1999/02/22-rdf-syntax-ns#" xmlns:bqbiol="http://biomodels.net/biology-qualifiers/">
	<rdf:Description rdf:about="#G_CNAG_05935">
              <bqbiol:is>
	<rdf:Bag>
	<rdf:li rdf:resource="http://identifiers.org/ncbiprotein/CNAG_05935"/>
	</rdf:Bag>
	</bqbiol:is>
	
	<bqbiol:encodes>
	<rdf:Bag>
	<rdf:li rdf:resource="http://identifiers.org/kegg.reaction/R11891"/>
	<rdf:li rdf:resource="http://identifiers.org/kegg.reaction/R00512"/>
	<rdf:li rdf:resource="http://identifiers.org/kegg.reaction/R00158"/>
	<rdf:li rdf:resource="http://identifiers.org/kegg.reaction/R01665"/>
	<rdf:li rdf:resource="http://identifiers.org/kegg.reaction/R11892"/>
	</rdf:Bag>
	</bqbiol:encodes>
	</rdf:Description>
	</rdf:RDF>
	</annotation>
            </fbc:geneProduct>
      <fbc:geneProduct fbc:id="G_CNAG_04605" fbc:label="CNA04605" metaid="G_CNAG_04605">
        <annotation>
	<rdf:RDF xmlns:rdf="http://www.w3.org/1999/02/22-rdf-syntax-ns#" xmlns:bqbiol="http://biomodels.net/biology-qualifiers/">
	<rdf:Description rdf:about="#G_CNAG_04605">
              <bqbiol:is>
	<rdf:Bag>
	<rdf:li rdf:resource="http://identifiers.org/ncbiprotein/CNAG_04605"/>
	</rdf:Bag>
	</bqbiol:is>
	
	<bqbiol:encodes>
	<rdf:Bag>
	<rdf:li rdf:resource="http://identifiers.org/kegg.reaction/R07494"/>
	<rdf:li rdf:resource="http://identifiers.org/kegg.reaction/R12366"/>
	<rdf:li rdf:resource="http://identifiers.org/kegg.reaction/R04483"/>
	<rdf:li rdf:resource="http://identifiers.org/kegg.reaction/R12404"/>
	<rdf:li rdf:resource="http://identifiers.org/kegg.reaction/R04328"/>
	<rdf:li rdf:resource="http://identifiers.org/kegg.reaction/R07149"/>
	<rdf:li rdf:resource="http://identifiers.org/kegg.reaction/R12406"/>
	</rdf:Bag>
	</bqbiol:encodes>
	</rdf:Description>
	</rdf:RDF>
	</annotation>
            </fbc:geneProduct>
      <fbc:geneProduct fbc:id="G_CNAG_03519" fbc:label="CNA03519" metaid="G_CNAG_03519">
        <annotation>
	<rdf:RDF xmlns:rdf="http://www.w3.org/1999/02/22-rdf-syntax-ns#" xmlns:bqbiol="http://biomodels.net/biology-qualifiers/">
	<rdf:Description rdf:about="#G_CNAG_03519">
              <bqbiol:is>
	<rdf:Bag>
	<rdf:li rdf:resource="http://identifiers.org/ncbiprotein/CNAG_03519"/>
	</rdf:Bag>
	</bqbiol:is>
	
	<bqbiol:encodes>
	<rdf:Bag>
	<rdf:li rdf:resource="http://identifiers.org/kegg.reaction/R02952"/>
	<rdf:li rdf:resource="http://identifiers.org/kegg.reaction/R03367"/>
	</rdf:Bag>
	</bqbiol:encodes>
	</rdf:Description>
	</rdf:RDF>
	</annotation>
            </fbc:geneProduct>
      <fbc:geneProduct fbc:id="G_CNAG_03983" fbc:label="CNA03983" metaid="G_CNAG_03983">
        <annotation>
	<rdf:RDF xmlns:rdf="http://www.w3.org/1999/02/22-rdf-syntax-ns#" xmlns:bqbiol="http://biomodels.net/biology-qualifiers/">
	<rdf:Description rdf:about="#G_CNAG_03983">
              <bqbiol:is>
	<rdf:Bag>
	<rdf:li rdf:resource="http://identifiers.org/ncbiprotein/CNAG_03983"/>
	</rdf:Bag>
	</bqbiol:is>
	
	<bqbiol:encodes>
	<rdf:Bag>
	<rdf:li rdf:resource="http://identifiers.org/kegg.reaction/R01039"/>
	</rdf:Bag>
	</bqbiol:encodes>
	</rdf:Description>
	</rdf:RDF>
	</annotation>
            </fbc:geneProduct>
      <fbc:geneProduct fbc:id="G_CNAG_02896" fbc:label="CNA02896" metaid="G_CNAG_02896">
        <annotation>
	<rdf:RDF xmlns:rdf="http://www.w3.org/1999/02/22-rdf-syntax-ns#" xmlns:bqbiol="http://biomodels.net/biology-qualifiers/">
	<rdf:Description rdf:about="#G_CNAG_02896">
              <bqbiol:is>
	<rdf:Bag>
	<rdf:li rdf:resource="http://identifiers.org/ncbiprotein/CNAG_02896"/>
	</rdf:Bag>
	</bqbiol:is>
	
	<bqbiol:encodes>
	<rdf:Bag>
	<rdf:li rdf:resource="http://identifiers.org/kegg.reaction/R01978"/>
	</rdf:Bag>
	</bqbiol:encodes>
	</rdf:Description>
	</rdf:RDF>
	</annotation>
            </fbc:geneProduct>
      <fbc:geneProduct fbc:id="G_CNAG_03745" fbc:label="CNA03745" metaid="G_CNAG_03745">
        <annotation>
	<rdf:RDF xmlns:rdf="http://www.w3.org/1999/02/22-rdf-syntax-ns#" xmlns:bqbiol="http://biomodels.net/biology-qualifiers/">
	<rdf:Description rdf:about="#G_CNAG_03745">
              <bqbiol:is>
	<rdf:Bag>
	<rdf:li rdf:resource="http://identifiers.org/ncbiprotein/CNAG_03745"/>
	</rdf:Bag>
	</bqbiol:is>
	
	<bqbiol:encodes>
	<rdf:Bag>
	<rdf:li rdf:resource="http://identifiers.org/kegg.reaction/R05551"/>
	<rdf:li rdf:resource="http://identifiers.org/kegg.reaction/R02540"/>
	<rdf:li rdf:resource="http://identifiers.org/kegg.reaction/R03096"/>
	<rdf:li rdf:resource="http://identifiers.org/kegg.reaction/R00321"/>
	</rdf:Bag>
	</bqbiol:encodes>
	</rdf:Description>
	</rdf:RDF>
	</annotation>
            </fbc:geneProduct>
      <fbc:geneProduct fbc:id="G_CNAG_03503" fbc:label="CNA03503" metaid="G_CNAG_03503">
        <annotation>
	<rdf:RDF xmlns:rdf="http://www.w3.org/1999/02/22-rdf-syntax-ns#" xmlns:bqbiol="http://biomodels.net/biology-qualifiers/">
	<rdf:Description rdf:about="#G_CNAG_03503">
              <bqbiol:is>
	<rdf:Bag>
	<rdf:li rdf:resource="http://identifiers.org/ncbiprotein/CNAG_03503"/>
	</rdf:Bag>
	</bqbiol:is>
	
	<bqbiol:encodes>
	<rdf:Bag/>
	</bqbiol:encodes>
	</rdf:Description>
	</rdf:RDF>
	</annotation>
            </fbc:geneProduct>
      <fbc:geneProduct fbc:id="G_CNAG_05921" fbc:label="CNA05921" metaid="G_CNAG_05921">
        <annotation>
	<rdf:RDF xmlns:rdf="http://www.w3.org/1999/02/22-rdf-syntax-ns#" xmlns:bqbiol="http://biomodels.net/biology-qualifiers/">
	<rdf:Description rdf:about="#G_CNAG_05921">
              <bqbiol:is>
	<rdf:Bag>
	<rdf:li rdf:resource="http://identifiers.org/ncbiprotein/CNAG_05921"/>
	</rdf:Bag>
	</bqbiol:is>
	
	<bqbiol:encodes>
	<rdf:Bag>
	<rdf:li rdf:resource="http://identifiers.org/kegg.reaction/R02251"/>
	<rdf:li rdf:resource="http://identifiers.org/kegg.reaction/R03755"/>
	<rdf:li rdf:resource="http://identifiers.org/kegg.reaction/R01368"/>
	</rdf:Bag>
	</bqbiol:encodes>
	</rdf:Description>
	</rdf:RDF>
	</annotation>
            </fbc:geneProduct>
      <fbc:geneProduct fbc:id="G_CNAG_02897" fbc:label="CNA02897" metaid="G_CNAG_02897">
        <annotation>
	<rdf:RDF xmlns:rdf="http://www.w3.org/1999/02/22-rdf-syntax-ns#" xmlns:bqbiol="http://biomodels.net/biology-qualifiers/">
	<rdf:Description rdf:about="#G_CNAG_02897">
              <bqbiol:is>
	<rdf:Bag>
	<rdf:li rdf:resource="http://identifiers.org/ncbiprotein/CNAG_02897"/>
	</rdf:Bag>
	</bqbiol:is>
	
	<bqbiol:encodes>
	<rdf:Bag>
	<rdf:li rdf:resource="http://identifiers.org/kegg.reaction/R09087"/>
	<rdf:li rdf:resource="http://identifiers.org/kegg.reaction/R10548"/>
	</rdf:Bag>
	</bqbiol:encodes>
	</rdf:Description>
	</rdf:RDF>
	</annotation>
            </fbc:geneProduct>
      <fbc:geneProduct fbc:id="G_CNAG_00236" fbc:label="CNA00236" metaid="G_CNAG_00236">
        <annotation>
	<rdf:RDF xmlns:rdf="http://www.w3.org/1999/02/22-rdf-syntax-ns#" xmlns:bqbiol="http://biomodels.net/biology-qualifiers/">
	<rdf:Description rdf:about="#G_CNAG_00236">
              <bqbiol:is>
	<rdf:Bag>
	<rdf:li rdf:resource="http://identifiers.org/ncbiprotein/CNAG_00236"/>
	</rdf:Bag>
	</bqbiol:is>
	
	<bqbiol:encodes>
	<rdf:Bag>
	<rdf:li rdf:resource="http://identifiers.org/kegg.reaction/R03210"/>
	<rdf:li rdf:resource="http://identifiers.org/kegg.reaction/R10124"/>
	</rdf:Bag>
	</bqbiol:encodes>
	</rdf:Description>
	</rdf:RDF>
	</annotation>
            </fbc:geneProduct>
      <fbc:geneProduct fbc:id="G_CNAG_00237" fbc:label="CNA00237" metaid="G_CNAG_00237">
        <annotation>
	<rdf:RDF xmlns:rdf="http://www.w3.org/1999/02/22-rdf-syntax-ns#" xmlns:bqbiol="http://biomodels.net/biology-qualifiers/">
	<rdf:Description rdf:about="#G_CNAG_00237">
              <bqbiol:is>
	<rdf:Bag>
	<rdf:li rdf:resource="http://identifiers.org/ncbiprotein/CNAG_00237"/>
	</rdf:Bag>
	</bqbiol:is>
	
	<bqbiol:encodes>
	<rdf:Bag>
	<rdf:li rdf:resource="http://identifiers.org/kegg.reaction/R04001"/>
	<rdf:li rdf:resource="http://identifiers.org/kegg.reaction/R10170"/>
	<rdf:li rdf:resource="http://identifiers.org/kegg.reaction/R03968"/>
	</rdf:Bag>
	</bqbiol:encodes>
	</rdf:Description>
	</rdf:RDF>
	</annotation>
            </fbc:geneProduct>
      <fbc:geneProduct fbc:id="G_CNAG_00238" fbc:label="CNA00238" metaid="G_CNAG_00238">
        <annotation>
	<rdf:RDF xmlns:rdf="http://www.w3.org/1999/02/22-rdf-syntax-ns#" xmlns:bqbiol="http://biomodels.net/biology-qualifiers/">
	<rdf:Description rdf:about="#G_CNAG_00238">
              <bqbiol:is>
	<rdf:Bag>
	<rdf:li rdf:resource="http://identifiers.org/ncbiprotein/CNAG_00238"/>
	</rdf:Bag>
	</bqbiol:is>
	
	<bqbiol:encodes>
	<rdf:Bag>
	<rdf:li rdf:resource="http://identifiers.org/kegg.reaction/R03656"/>
	</rdf:Bag>
	</bqbiol:encodes>
	</rdf:Description>
	</rdf:RDF>
	</annotation>
            </fbc:geneProduct>
      <fbc:geneProduct fbc:id="G_CNAG_02418" fbc:label="CNA02418" metaid="G_CNAG_02418">
        <annotation>
	<rdf:RDF xmlns:rdf="http://www.w3.org/1999/02/22-rdf-syntax-ns#" xmlns:bqbiol="http://biomodels.net/biology-qualifiers/">
	<rdf:Description rdf:about="#G_CNAG_02418">
              <bqbiol:is>
	<rdf:Bag>
	<rdf:li rdf:resource="http://identifiers.org/ncbiprotein/CNAG_02418"/>
	</rdf:Bag>
	</bqbiol:is>
	
	<bqbiol:encodes>
	<rdf:Bag>
	<rdf:li rdf:resource="http://identifiers.org/kegg.reaction/R03648"/>
	</rdf:Bag>
	</bqbiol:encodes>
	</rdf:Description>
	</rdf:RDF>
	</annotation>
            </fbc:geneProduct>
      <fbc:geneProduct fbc:id="G_CNAG_02881" fbc:label="CNA02881" metaid="G_CNAG_02881">
        <annotation>
	<rdf:RDF xmlns:rdf="http://www.w3.org/1999/02/22-rdf-syntax-ns#" xmlns:bqbiol="http://biomodels.net/biology-qualifiers/">
	<rdf:Description rdf:about="#G_CNAG_02881">
              <bqbiol:is>
	<rdf:Bag>
	<rdf:li rdf:resource="http://identifiers.org/ncbiprotein/CNAG_02881"/>
	</rdf:Bag>
	</bqbiol:is>
	
	<bqbiol:encodes>
	<rdf:Bag>
	<rdf:li rdf:resource="http://identifiers.org/kegg.reaction/R08221"/>
	<rdf:li rdf:resource="http://identifiers.org/kegg.reaction/R02485"/>
	<rdf:li rdf:resource="http://identifiers.org/kegg.reaction/R01878"/>
	</rdf:Bag>
	</bqbiol:encodes>
	</rdf:Description>
	</rdf:RDF>
	</annotation>
            </fbc:geneProduct>
      <fbc:geneProduct fbc:id="G_CNAG_01794" fbc:label="CNA01794" metaid="G_CNAG_01794">
        <annotation>
	<rdf:RDF xmlns:rdf="http://www.w3.org/1999/02/22-rdf-syntax-ns#" xmlns:bqbiol="http://biomodels.net/biology-qualifiers/">
	<rdf:Description rdf:about="#G_CNAG_01794">
              <bqbiol:is>
	<rdf:Bag>
	<rdf:li rdf:resource="http://identifiers.org/ncbiprotein/CNAG_01794"/>
	</rdf:Bag>
	</bqbiol:is>
	
	<bqbiol:encodes>
	<rdf:Bag>
	<rdf:li rdf:resource="http://identifiers.org/kegg.reaction/R01388"/>
	<rdf:li rdf:resource="http://identifiers.org/kegg.reaction/R00717"/>
	</rdf:Bag>
	</bqbiol:encodes>
	</rdf:Description>
	</rdf:RDF>
	</annotation>
            </fbc:geneProduct>
      <fbc:geneProduct fbc:id="G_CNAG_00462" fbc:label="CNA00462" metaid="G_CNAG_00462">
        <annotation>
	<rdf:RDF xmlns:rdf="http://www.w3.org/1999/02/22-rdf-syntax-ns#" xmlns:bqbiol="http://biomodels.net/biology-qualifiers/">
	<rdf:Description rdf:about="#G_CNAG_00462">
              <bqbiol:is>
	<rdf:Bag>
	<rdf:li rdf:resource="http://identifiers.org/ncbiprotein/CNAG_00462"/>
	</rdf:Bag>
	</bqbiol:is>
	
	<bqbiol:encodes>
	<rdf:Bag>
	<rdf:li rdf:resource="http://identifiers.org/kegg.reaction/R04433"/>
	</rdf:Bag>
	</bqbiol:encodes>
	</rdf:Description>
	</rdf:RDF>
	</annotation>
            </fbc:geneProduct>
      <fbc:geneProduct fbc:id="G_CNAG_02883" fbc:label="CNA02883" metaid="G_CNAG_02883">
        <annotation>
	<rdf:RDF xmlns:rdf="http://www.w3.org/1999/02/22-rdf-syntax-ns#" xmlns:bqbiol="http://biomodels.net/biology-qualifiers/">
	<rdf:Description rdf:about="#G_CNAG_02883">
              <bqbiol:is>
	<rdf:Bag>
	<rdf:li rdf:resource="http://identifiers.org/ncbiprotein/CNAG_02883"/>
	</rdf:Bag>
	</bqbiol:is>
	
	<bqbiol:encodes>
	<rdf:Bag>
	<rdf:li rdf:resource="http://identifiers.org/kegg.reaction/R00335"/>
	</rdf:Bag>
	</bqbiol:encodes>
	</rdf:Description>
	</rdf:RDF>
	</annotation>
            </fbc:geneProduct>
      <fbc:geneProduct fbc:id="G_CNAG_04822" fbc:label="CNA04822" metaid="G_CNAG_04822">
        <annotation>
	<rdf:RDF xmlns:rdf="http://www.w3.org/1999/02/22-rdf-syntax-ns#" xmlns:bqbiol="http://biomodels.net/biology-qualifiers/">
	<rdf:Description rdf:about="#G_CNAG_04822">
              <bqbiol:is>
	<rdf:Bag>
	<rdf:li rdf:resource="http://identifiers.org/ncbiprotein/CNAG_04822"/>
	</rdf:Bag>
	</bqbiol:is>
	
	<bqbiol:encodes>
	<rdf:Bag>
	<rdf:li rdf:resource="http://identifiers.org/kegg.reaction/R07477"/>
	</rdf:Bag>
	</bqbiol:encodes>
	</rdf:Description>
	</rdf:RDF>
	</annotation>
            </fbc:geneProduct>
      <fbc:geneProduct fbc:id="G_CNAG_01558" fbc:label="CNA01558" metaid="G_CNAG_01558">
        <annotation>
	<rdf:RDF xmlns:rdf="http://www.w3.org/1999/02/22-rdf-syntax-ns#" xmlns:bqbiol="http://biomodels.net/biology-qualifiers/">
	<rdf:Description rdf:about="#G_CNAG_01558">
              <bqbiol:is>
	<rdf:Bag>
	<rdf:li rdf:resource="http://identifiers.org/ncbiprotein/CNAG_01558"/>
	</rdf:Bag>
	</bqbiol:is>
	
	<bqbiol:encodes>
	<rdf:Bag>
	<rdf:li rdf:resource="http://identifiers.org/kegg.reaction/R07144"/>
	<rdf:li rdf:resource="http://identifiers.org/kegg.reaction/R07143"/>
	<rdf:li rdf:resource="http://identifiers.org/kegg.reaction/R01465"/>
	</rdf:Bag>
	</bqbiol:encodes>
	</rdf:Description>
	</rdf:RDF>
	</annotation>
            </fbc:geneProduct>
      <fbc:geneProduct fbc:id="G_CNAG_02888" fbc:label="CNA02888" metaid="G_CNAG_02888">
        <annotation>
	<rdf:RDF xmlns:rdf="http://www.w3.org/1999/02/22-rdf-syntax-ns#" xmlns:bqbiol="http://biomodels.net/biology-qualifiers/">
	<rdf:Description rdf:about="#G_CNAG_02888">
              <bqbiol:is>
	<rdf:Bag>
	<rdf:li rdf:resource="http://identifiers.org/ncbiprotein/CNAG_02888"/>
	</rdf:Bag>
	</bqbiol:is>
	
	<bqbiol:encodes>
	<rdf:Bag>
	<rdf:li rdf:resource="http://identifiers.org/kegg.reaction/R00494"/>
	<rdf:li rdf:resource="http://identifiers.org/kegg.reaction/R03916"/>
	</rdf:Bag>
	</bqbiol:encodes>
	</rdf:Description>
	</rdf:RDF>
	</annotation>
            </fbc:geneProduct>
      <fbc:geneProduct fbc:id="G_CNAG_02407" fbc:label="CNA02407" metaid="G_CNAG_02407">
        <annotation>
	<rdf:RDF xmlns:rdf="http://www.w3.org/1999/02/22-rdf-syntax-ns#" xmlns:bqbiol="http://biomodels.net/biology-qualifiers/">
	<rdf:Description rdf:about="#G_CNAG_02407">
              <bqbiol:is>
	<rdf:Bag>
	<rdf:li rdf:resource="http://identifiers.org/ncbiprotein/CNAG_02407"/>
	</rdf:Bag>
	</bqbiol:is>
	
	<bqbiol:encodes>
	<rdf:Bag>
	<rdf:li rdf:resource="http://identifiers.org/kegg.reaction/R02051"/>
	<rdf:li rdf:resource="http://identifiers.org/kegg.reaction/R01310"/>
	</rdf:Bag>
	</bqbiol:encodes>
	</rdf:Description>
	</rdf:RDF>
	</annotation>
            </fbc:geneProduct>
      <fbc:geneProduct fbc:id="G_CNAG_05913" fbc:label="CNA05913" metaid="G_CNAG_05913">
        <annotation>
	<rdf:RDF xmlns:rdf="http://www.w3.org/1999/02/22-rdf-syntax-ns#" xmlns:bqbiol="http://biomodels.net/biology-qualifiers/">
	<rdf:Description rdf:about="#G_CNAG_05913">
              <bqbiol:is>
	<rdf:Bag>
	<rdf:li rdf:resource="http://identifiers.org/ncbiprotein/CNAG_05913"/>
	</rdf:Bag>
	</bqbiol:is>
	
	<bqbiol:encodes>
	<rdf:Bag>
	<rdf:li rdf:resource="http://identifiers.org/kegg.reaction/R00028"/>
	<rdf:li rdf:resource="http://identifiers.org/kegg.reaction/R00802"/>
	<rdf:li rdf:resource="http://identifiers.org/kegg.reaction/R00801"/>
	</rdf:Bag>
	</bqbiol:encodes>
	</rdf:Description>
	</rdf:RDF>
	</annotation>
            </fbc:geneProduct>
      <fbc:geneProduct fbc:id="G_CNAG_03170" fbc:label="CNA03170" metaid="G_CNAG_03170">
        <annotation>
	<rdf:RDF xmlns:rdf="http://www.w3.org/1999/02/22-rdf-syntax-ns#" xmlns:bqbiol="http://biomodels.net/biology-qualifiers/">
	<rdf:Description rdf:about="#G_CNAG_03170">
              <bqbiol:is>
	<rdf:Bag>
	<rdf:li rdf:resource="http://identifiers.org/ncbiprotein/CNAG_03170"/>
	</rdf:Bag>
	</bqbiol:is>
	
	<bqbiol:encodes>
	<rdf:Bag>
	<rdf:li rdf:resource="http://identifiers.org/kegg.reaction/R10633"/>
	<rdf:li rdf:resource="http://identifiers.org/kegg.reaction/R10634"/>
	</rdf:Bag>
	</bqbiol:encodes>
	</rdf:Description>
	</rdf:RDF>
	</annotation>
            </fbc:geneProduct>
      <fbc:geneProduct fbc:id="G_CNAG_02085" fbc:label="CNA02085" metaid="G_CNAG_02085">
        <annotation>
[truncated: 5,034,488 more chars]
